# Supplementary material for: SHAP-Based Identification of Potential Acoustic Biomarkers in Patients with Post-Thyroidectomy Voice Disorder
Source: Diagnostics (Basel). 2025 Aug 18;15(16):2065. doi: 10.3390/diagnostics15162065 (PMC12385800; doi:10.3390/diagnostics15162065)
Supplement: Supplementary file 1 [file diagnostics-15-02065-s001.zip › Supplementary_File_14_Accuracy_Statistical_Test_Results.xlsx]

## Sheet: P-Values
	Cubic SVM C=1	Cubic SVM C=0.1	Cubic SVM C=0.01	Quadratic SVM C=1	Quadratic SVM C=0.1	Quadratic SVM C=0.01	RBF SVM C=1	RBF SVM C=0.1	RBF SVM C=0.01	LogitBoost NLC=100 LR=0.1	LogitBoost NLC=100 LR=1	LogitBoost NLC=200 LR=0.1	LogitBoost NLC=200 LR=0.05	LogitBoost NLC=200 LR=1	LogitBoost NLC=500 LR=0.01	GentleBoost NLC=100 LR=0.1	GentleBoost NLC=100 LR=1	GentleBoost NLC=200 LR=0.1	GentleBoost NLC=200 LR=0.05	GentleBoost NLC=200 LR=1	GentleBoost NLC=500 LR=0.01
Cubic SVM C=1	1	0.992715	7.05545e-11	0.24746	0.041364	1.32564e-15	0.59118	5.80239e-06	1.18443e-05	0.776528	0.0423881	0.147836	0.748605	0.035597	0.285697	0.0885792	0.0885792	0.0271785	0.0271785	0.0271785	0.00684132
Cubic SVM C=0.1	0.992715	1	1.68096e-13	0.283245	0.0435732	1.63276e-17	0.737823	2.83111e-06	6.3638e-06	0.669467	0.0164298	0.0787491	0.9263	0.0083095	0.37361	0.0395574	0.0395574	0.00894173	0.00894173	0.00894173	0.00138761
Cubic SVM C=0.01	7.05545e-11	1.68096e-13	1	8.30456e-06	0.000124869	0.00467665	3.1652e-07	0.203156	0.155266	1.42713e-08	2.0937e-11	1.54743e-10	2.67543e-07	1.65819e-12	5.07982e-06	5.79739e-11	5.79739e-11	4.62705e-12	4.62705e-12	4.62705e-12	1.08056e-11
Quadratic SVM C=1	0.24746	0.283245	8.30456e-06	1	0.138721	6.71849e-15	0.233764	0.000775335	0.00150238	0.0997946	0.00308927	0.0100398	0.397111	0.000438285	0.914829	0.00706046	0.00706046	0.00177434	0.00177434	0.00177434	0.000230859
Quadratic SVM C=0.1	0.041364	0.0435732	0.000124869	0.138721	1	2.11651e-16	0.0041686	0.00484042	0.00903634	0.0137981	7.48816e-05	0.000351636	0.0704594	5.51735e-06	0.311053	0.000269931	0.000269931	3.23748e-05	3.23748e-05	3.23748e-05	1.50478e-06
Quadratic SVM C=0.01	1.32564e-15	1.63276e-17	0.00467665	6.71849e-15	2.11651e-16	1	1.77534e-17	8.74277e-05	5.49525e-05	2.77821e-16	2.25936e-19	7.461e-19	1.90624e-14	2.09762e-23	4.60752e-13	3.35648e-19	3.35648e-19	3.94575e-21	3.94575e-21	3.94575e-21	1.0216e-22
RBF SVM C=1	0.59118	0.737823	3.1652e-07	0.233764	0.0041686	1.77534e-17	1	4.45704e-05	0.000112667	0.414132	0.0184033	0.0514093	0.829317	0.00708511	0.606883	0.0374233	0.0374233	0.0105854	0.0105854	0.0105854	0.00204549
RBF SVM C=0.1	5.80239e-06	2.83111e-06	0.203156	0.000775335	0.00484042	8.74277e-05	4.45704e-05	1	0.329104	1.37512e-06	7.05005e-09	1.43403e-08	4.03335e-05	3.29811e-10	0.000477665	1.0199e-08	1.0199e-08	2.36771e-10	2.36771e-10	2.36771e-10	3.13667e-11
RBF SVM C=0.01	1.18443e-05	6.3638e-06	0.155266	0.00150238	0.00903634	5.49525e-05	0.000112667	0.329104	1	6.5919e-06	1.76028e-08	4.66452e-08	6.0178e-05	1.0307e-09	0.00100969	3.65842e-08	3.65842e-08	8.06862e-10	8.06862e-10	8.06862e-10	1.22444e-10
LogitBoost NLC=100 LR=0.1	0.776528	0.669467	1.42713e-08	0.0997946	0.0137981	2.77821e-16	0.414132	1.37512e-06	6.5919e-06	1	0.000390869	0.00162207	0.0312466	0.000518944	0.00273477	0.00444585	0.00444585	0.00042966	0.00042966	0.00042966	1.09406e-05
LogitBoost NLC=100 LR=1	0.0423881	0.0164298	2.0937e-11	0.00308927	7.48816e-05	2.25936e-19	0.0184033	7.05005e-09	1.76028e-08	0.000390869	1	0.288307	5.5276e-06	0.901617	6.27474e-07	0.517426	0.517426	0.726742	0.726742	0.726742	0.284818
LogitBoost NLC=200 LR=0.1	0.147836	0.0787491	1.54743e-10	0.0100398	0.000351636	7.461e-19	0.0514093	1.43403e-08	4.66452e-08	0.00162207	0.288307	1	8.74821e-06	0.237523	8.72749e-06	0.593409	0.593409	0.161927	0.161927	0.161927	0.0185299
LogitBoost NLC=200 LR=0.05	0.748605	0.9263	2.67543e-07	0.397111	0.0704594	1.90624e-14	0.829317	4.03335e-05	6.0178e-05	0.0312466	5.5276e-06	8.74821e-06	1	3.39972e-07	0.138694	0.000174267	0.000174267	7.08596e-06	7.08596e-06	7.08596e-06	7.51814e-07
LogitBoost NLC=200 LR=1	0.035597	0.0083095	1.65819e-12	0.000438285	5.51735e-06	2.09762e-23	0.00708511	3.29811e-10	1.0307e-09	0.000518944	0.901617	0.237523	3.39972e-07	1	9.86215e-08	0.353766	0.353766	0.534445	0.534445	0.534445	0.220272
LogitBoost NLC=500 LR=0.01	0.285697	0.37361	5.07982e-06	0.914829	0.311053	4.60752e-13	0.606883	0.000477665	0.00100969	0.00273477	6.27474e-07	8.72749e-06	0.138694	9.86215e-08	1	1.79649e-06	1.79649e-06	1.8075e-08	1.8075e-08	1.8075e-08	6.81064e-10
GentleBoost NLC=100 LR=0.1	0.0885792	0.0395574	5.79739e-11	0.00706046	0.000269931	3.35648e-19	0.0374233	1.0199e-08	3.65842e-08	0.00444585	0.517426	0.593409	0.000174267	0.353766	1.79649e-06	1	1	0.0773551	0.0773551	0.0773551	0.0290692
GentleBoost NLC=100 LR=1	0.0885792	0.0395574	5.79739e-11	0.00706046	0.000269931	3.35648e-19	0.0374233	1.0199e-08	3.65842e-08	0.00444585	0.517426	0.593409	0.000174267	0.353766	1.79649e-06	1	1	0.0773551	0.0773551	0.0773551	0.0290692
GentleBoost NLC=200 LR=0.1	0.0271785	0.00894173	4.62705e-12	0.00177434	3.23748e-05	3.94575e-21	0.0105854	2.36771e-10	8.06862e-10	0.00042966	0.726742	0.161927	7.08596e-06	0.534445	1.8075e-08	0.0773551	0.0773551	1	1	1	0.309567
GentleBoost NLC=200 LR=0.05	0.0271785	0.00894173	4.62705e-12	0.00177434	3.23748e-05	3.94575e-21	0.0105854	2.36771e-10	8.06862e-10	0.00042966	0.726742	0.161927	7.08596e-06	0.534445	1.8075e-08	0.0773551	0.0773551	1	1	1	0.309567
GentleBoost NLC=200 LR=1	0.0271785	0.00894173	4.62705e-12	0.00177434	3.23748e-05	3.94575e-21	0.0105854	2.36771e-10	8.06862e-10	0.00042966	0.726742	0.161927	7.08596e-06	0.534445	1.8075e-08	0.0773551	0.0773551	1	1	1	0.309567
GentleBoost NLC=500 LR=0.01	0.00684132	0.00138761	1.08056e-11	0.000230859	1.50478e-06	1.0216e-22	0.00204549	3.13667e-11	1.22444e-10	1.09406e-05	0.284818	0.0185299	7.51814e-07	0.220272	6.81064e-10	0.0290692	0.0290692	0.309567	0.309567	0.309567	1

## Sheet: Accuracy Differences
	Cubic SVM C=1	Cubic SVM C=0.1	Cubic SVM C=0.01	Quadratic SVM C=1	Quadratic SVM C=0.1	Quadratic SVM C=0.01	RBF SVM C=1	RBF SVM C=0.1	RBF SVM C=0.01	LogitBoost NLC=100 LR=0.1	LogitBoost NLC=100 LR=1	LogitBoost NLC=200 LR=0.1	LogitBoost NLC=200 LR=0.05	LogitBoost NLC=200 LR=1	LogitBoost NLC=500 LR=0.01	GentleBoost NLC=100 LR=0.1	GentleBoost NLC=100 LR=1	GentleBoost NLC=200 LR=0.1	GentleBoost NLC=200 LR=0.05	GentleBoost NLC=200 LR=1	GentleBoost NLC=500 LR=0.01
Cubic SVM C=1	0	0.22	5.38	1.08	1.86	7.88	0.5	4.28	4.14	-0.26	-1.92	-1.38	0.3	-1.92	0.98	-1.6	-1.6	-2.08	-2.08	-2.08	-2.4
Cubic SVM C=0.1	-0.22	0	5.16	0.86	1.64	7.66	0.28	4.06	3.92	-0.48	-2.14	-1.6	0.08	-2.14	0.76	-1.82	-1.82	-2.3	-2.3	-2.3	-2.62
Cubic SVM C=0.01	-5.38	-5.16	0	-4.3	-3.52	2.5	-4.88	-1.1	-1.24	-5.64	-7.3	-6.76	-5.08	-7.3	-4.4	-6.98	-6.98	-7.46	-7.46	-7.46	-7.78
Quadratic SVM C=1	-1.08	-0.86	4.3	0	0.78	6.8	-0.58	3.2	3.06	-1.34	-3	-2.46	-0.78	-3	-0.1	-2.68	-2.68	-3.16	-3.16	-3.16	-3.48
Quadratic SVM C=0.1	-1.86	-1.64	3.52	-0.78	0	6.02	-1.36	2.42	2.28	-2.12	-3.78	-3.24	-1.56	-3.78	-0.88	-3.46	-3.46	-3.94	-3.94	-3.94	-4.26
Quadratic SVM C=0.01	-7.88	-7.66	-2.5	-6.8	-6.02	0	-7.38	-3.6	-3.74	-8.14	-9.8	-9.26	-7.58	-9.8	-6.9	-9.48	-9.48	-9.96	-9.96	-9.96	-10.28
RBF SVM C=1	-0.5	-0.28	4.88	0.58	1.36	7.38	0	3.78	3.64	-0.76	-2.42	-1.88	-0.2	-2.42	0.48	-2.1	-2.1	-2.58	-2.58	-2.58	-2.9
RBF SVM C=0.1	-4.28	-4.06	1.1	-3.2	-2.42	3.6	-3.78	0	-0.14	-4.54	-6.2	-5.66	-3.98	-6.2	-3.3	-5.88	-5.88	-6.36	-6.36	-6.36	-6.68
RBF SVM C=0.01	-4.14	-3.92	1.24	-3.06	-2.28	3.74	-3.64	0.14	0	-4.4	-6.06	-5.52	-3.84	-6.06	-3.16	-5.74	-5.74	-6.22	-6.22	-6.22	-6.54
LogitBoost NLC=100 LR=0.1	0.26	0.48	5.64	1.34	2.12	8.14	0.76	4.54	4.4	0	-1.66	-1.12	0.56	-1.66	1.24	-1.34	-1.34	-1.82	-1.82	-1.82	-2.14
LogitBoost NLC=100 LR=1	1.92	2.14	7.3	3	3.78	9.8	2.42	6.2	6.06	1.66	0	0.54	2.22	-7.10543e-17	2.9	0.32	0.32	-0.16	-0.16	-0.16	-0.48
LogitBoost NLC=200 LR=0.1	1.38	1.6	6.76	2.46	3.24	9.26	1.88	5.66	5.52	1.12	-0.54	0	1.68	-0.54	2.36	-0.22	-0.22	-0.7	-0.7	-0.7	-1.02
LogitBoost NLC=200 LR=0.05	-0.3	-0.08	5.08	0.78	1.56	7.58	0.2	3.98	3.84	-0.56	-2.22	-1.68	0	-2.22	0.68	-1.9	-1.9	-2.38	-2.38	-2.38	-2.7
LogitBoost NLC=200 LR=1	1.92	2.14	7.3	3	3.78	9.8	2.42	6.2	6.06	1.66	7.10543e-17	0.54	2.22	0	2.9	0.32	0.32	-0.16	-0.16	-0.16	-0.48
LogitBoost NLC=500 LR=0.01	-0.98	-0.76	4.4	0.1	0.88	6.9	-0.48	3.3	3.16	-1.24	-2.9	-2.36	-0.68	-2.9	0	-2.58	-2.58	-3.06	-3.06	-3.06	-3.38
GentleBoost NLC=100 LR=0.1	1.6	1.82	6.98	2.68	3.46	9.48	2.1	5.88	5.74	1.34	-0.32	0.22	1.9	-0.32	2.58	0	0	-0.48	-0.48	-0.48	-0.8
GentleBoost NLC=100 LR=1	1.6	1.82	6.98	2.68	3.46	9.48	2.1	5.88	5.74	1.34	-0.32	0.22	1.9	-0.32	2.58	0	0	-0.48	-0.48	-0.48	-0.8
GentleBoost NLC=200 LR=0.1	2.08	2.3	7.46	3.16	3.94	9.96	2.58	6.36	6.22	1.82	0.16	0.7	2.38	0.16	3.06	0.48	0.48	0	0	0	-0.32
GentleBoost NLC=200 LR=0.05	2.08	2.3	7.46	3.16	3.94	9.96	2.58	6.36	6.22	1.82	0.16	0.7	2.38	0.16	3.06	0.48	0.48	0	0	0	-0.32
GentleBoost NLC=200 LR=1	2.08	2.3	7.46	3.16	3.94	9.96	2.58	6.36	6.22	1.82	0.16	0.7	2.38	0.16	3.06	0.48	0.48	0	0	0	-0.32
GentleBoost NLC=500 LR=0.01	2.4	2.62	7.78	3.48	4.26	10.28	2.9	6.68	6.54	2.14	0.48	1.02	2.7	0.48	3.38	0.8	0.8	0.32	0.32	0.32	0

## Sheet: Test Types
	Cubic SVM C=1	Cubic SVM C=0.1	Cubic SVM C=0.01	Quadratic SVM C=1	Quadratic SVM C=0.1	Quadratic SVM C=0.01	RBF SVM C=1	RBF SVM C=0.1	RBF SVM C=0.01	LogitBoost NLC=100 LR=0.1	LogitBoost NLC=100 LR=1	LogitBoost NLC=200 LR=0.1	LogitBoost NLC=200 LR=0.05	LogitBoost NLC=200 LR=1	LogitBoost NLC=500 LR=0.01	GentleBoost NLC=100 LR=0.1	GentleBoost NLC=100 LR=1	GentleBoost NLC=200 LR=0.1	GentleBoost NLC=200 LR=0.05	GentleBoost NLC=200 LR=1	GentleBoost NLC=500 LR=0.01
Cubic SVM C=1	self	wilcoxon	paired_t	paired_t	paired_t	paired_t	paired_t	paired_t	paired_t	paired_t	paired_t	paired_t	paired_t	paired_t	paired_t	paired_t	paired_t	paired_t	paired_t	paired_t	wilcoxon
Cubic SVM C=0.1	wilcoxon	self	paired_t	paired_t	paired_t	paired_t	paired_t	paired_t	paired_t	wilcoxon	paired_t	paired_t	paired_t	paired_t	paired_t	paired_t	paired_t	paired_t	paired_t	paired_t	paired_t
Cubic SVM C=0.01	paired_t	paired_t	self	paired_t	paired_t	paired_t	paired_t	paired_t	paired_t	paired_t	paired_t	paired_t	paired_t	paired_t	paired_t	paired_t	paired_t	paired_t	paired_t	paired_t	wilcoxon
Quadratic SVM C=1	paired_t	paired_t	paired_t	self	wilcoxon	paired_t	wilcoxon	wilcoxon	wilcoxon	wilcoxon	paired_t	paired_t	paired_t	wilcoxon	paired_t	paired_t	paired_t	paired_t	paired_t	paired_t	paired_t
Quadratic SVM C=0.1	paired_t	paired_t	paired_t	wilcoxon	self	paired_t	wilcoxon	paired_t	paired_t	paired_t	paired_t	paired_t	paired_t	paired_t	paired_t	paired_t	paired_t	paired_t	paired_t	paired_t	paired_t
Quadratic SVM C=0.01	paired_t	paired_t	paired_t	paired_t	paired_t	self	paired_t	paired_t	paired_t	paired_t	paired_t	paired_t	paired_t	paired_t	paired_t	paired_t	paired_t	paired_t	paired_t	paired_t	paired_t
RBF SVM C=1	paired_t	paired_t	paired_t	wilcoxon	wilcoxon	paired_t	self	paired_t	paired_t	paired_t	paired_t	paired_t	paired_t	paired_t	paired_t	paired_t	paired_t	paired_t	paired_t	paired_t	paired_t
RBF SVM C=0.1	paired_t	paired_t	paired_t	wilcoxon	paired_t	paired_t	paired_t	self	wilcoxon	paired_t	paired_t	paired_t	wilcoxon	paired_t	paired_t	paired_t	paired_t	paired_t	paired_t	paired_t	paired_t
RBF SVM C=0.01	paired_t	paired_t	paired_t	wilcoxon	paired_t	paired_t	paired_t	wilcoxon	self	wilcoxon	paired_t	paired_t	wilcoxon	paired_t	paired_t	paired_t	paired_t	paired_t	paired_t	paired_t	paired_t
LogitBoost NLC=100 LR=0.1	paired_t	wilcoxon	paired_t	wilcoxon	paired_t	paired_t	paired_t	paired_t	wilcoxon	self	wilcoxon	wilcoxon	wilcoxon	wilcoxon	wilcoxon	wilcoxon	wilcoxon	wilcoxon	wilcoxon	wilcoxon	wilcoxon
LogitBoost NLC=100 LR=1	paired_t	paired_t	paired_t	paired_t	paired_t	paired_t	paired_t	paired_t	paired_t	wilcoxon	self	wilcoxon	wilcoxon	wilcoxon	wilcoxon	wilcoxon	wilcoxon	wilcoxon	wilcoxon	wilcoxon	wilcoxon
LogitBoost NLC=200 LR=0.1	paired_t	paired_t	paired_t	paired_t	paired_t	paired_t	paired_t	paired_t	paired_t	wilcoxon	wilcoxon	self	wilcoxon	wilcoxon	wilcoxon	wilcoxon	wilcoxon	paired_t	paired_t	paired_t	wilcoxon
LogitBoost NLC=200 LR=0.05	paired_t	paired_t	paired_t	paired_t	paired_t	paired_t	paired_t	wilcoxon	wilcoxon	wilcoxon	wilcoxon	wilcoxon	self	paired_t	wilcoxon	wilcoxon	wilcoxon	wilcoxon	wilcoxon	wilcoxon	wilcoxon
LogitBoost NLC=200 LR=1	paired_t	paired_t	paired_t	wilcoxon	paired_t	paired_t	paired_t	paired_t	paired_t	wilcoxon	wilcoxon	wilcoxon	paired_t	self	wilcoxon	wilcoxon	wilcoxon	wilcoxon	wilcoxon	wilcoxon	wilcoxon
LogitBoost NLC=500 LR=0.01	paired_t	paired_t	paired_t	paired_t	paired_t	paired_t	paired_t	paired_t	paired_t	wilcoxon	wilcoxon	wilcoxon	wilcoxon	wilcoxon	self	wilcoxon	wilcoxon	paired_t	paired_t	paired_t	paired_t
GentleBoost NLC=100 LR=0.1	paired_t	paired_t	paired_t	paired_t	paired_t	paired_t	paired_t	paired_t	paired_t	wilcoxon	wilcoxon	wilcoxon	wilcoxon	wilcoxon	wilcoxon	self	all_zero	wilcoxon	wilcoxon	wilcoxon	wilcoxon
GentleBoost NLC=100 LR=1	paired_t	paired_t	paired_t	paired_t	paired_t	paired_t	paired_t	paired_t	paired_t	wilcoxon	wilcoxon	wilcoxon	wilcoxon	wilcoxon	wilcoxon	all_zero	self	wilcoxon	wilcoxon	wilcoxon	wilcoxon
GentleBoost NLC=200 LR=0.1	paired_t	paired_t	paired_t	paired_t	paired_t	paired_t	paired_t	paired_t	paired_t	wilcoxon	wilcoxon	paired_t	wilcoxon	wilcoxon	paired_t	wilcoxon	wilcoxon	self	all_zero	all_zero	wilcoxon
GentleBoost NLC=200 LR=0.05	paired_t	paired_t	paired_t	paired_t	paired_t	paired_t	paired_t	paired_t	paired_t	wilcoxon	wilcoxon	paired_t	wilcoxon	wilcoxon	paired_t	wilcoxon	wilcoxon	all_zero	self	all_zero	wilcoxon
GentleBoost NLC=200 LR=1	paired_t	paired_t	paired_t	paired_t	paired_t	paired_t	paired_t	paired_t	paired_t	wilcoxon	wilcoxon	paired_t	wilcoxon	wilcoxon	paired_t	wilcoxon	wilcoxon	all_zero	all_zero	self	wilcoxon
GentleBoost NLC=500 LR=0.01	wilcoxon	paired_t	wilcoxon	paired_t	paired_t	paired_t	paired_t	paired_t	paired_t	wilcoxon	wilcoxon	wilcoxon	wilcoxon	wilcoxon	paired_t	wilcoxon	wilcoxon	wilcoxon	wilcoxon	wilcoxon	self
