# Supplementary material for: SHAP-Based Identification of Potential Acoustic Biomarkers in Patients with Post-Thyroidectomy Voice Disorder
Source: Diagnostics (Basel). 2025 Aug 18;15(16):2065. doi: 10.3390/diagnostics15162065 (PMC12385800; doi:10.3390/diagnostics15162065)
Supplement: Supplementary file 1 [file diagnostics-15-02065-s001.zip › Supplementary_File_17_F1Score_Statistical_Test_Results.xlsx]

## Sheet: P-Values
	Cubic SVM C=1	Cubic SVM C=0.1	Cubic SVM C=0.01	Quadratic SVM C=1	Quadratic SVM C=0.1	Quadratic SVM C=0.01	RBF SVM C=1	RBF SVM C=0.1	RBF SVM C=0.01	LogitBoost NLC=100 LR=0.1	LogitBoost NLC=100 LR=1	LogitBoost NLC=200 LR=0.1	LogitBoost NLC=200 LR=0.05	LogitBoost NLC=200 LR=1	LogitBoost NLC=500 LR=0.01	GentleBoost NLC=100 LR=0.1	GentleBoost NLC=100 LR=1	GentleBoost NLC=200 LR=0.1	GentleBoost NLC=200 LR=0.05	GentleBoost NLC=200 LR=1	GentleBoost NLC=500 LR=0.01
Cubic SVM C=1	1	0.00298177	7.93829e-29	0.0608741	2.05806e-05	1.51051e-33	0.592786	0.607495	0.679054	0.568315	0.014045	0.0877711	0.953743	0.00331964	0.356981	0.0534246	0.0534246	0.00789148	0.00789148	0.00789148	0.00184067
Cubic SVM C=0.1	0.00298177	1	4.3793e-29	0.488266	0.0465832	3.98837e-31	0.00265646	0.00179917	0.00246453	0.00451819	7.376e-06	0.000174247	0.0191377	2.97564e-07	0.134536	8.06501e-05	8.06501e-05	2.3033e-06	2.3033e-06	2.3033e-06	2.2461e-07
Cubic SVM C=0.01	7.93829e-29	4.3793e-29	1	2.92546e-16	3.90081e-15	4.90983e-05	1.14852e-17	3.78469e-26	7.53421e-26	4.18187e-24	9.47235e-26	6.32623e-25	6.32263e-23	7.55188e-28	1.13471e-21	4.56558e-25	4.56558e-25	1.67219e-26	1.67219e-26	1.67219e-26	2.40001e-28
Quadratic SVM C=1	0.0608741	0.488266	2.92546e-16	1	1.36259e-05	5.69394e-18	6.46669e-06	0.00526155	0.0102488	0.00945809	4.61059e-05	0.000515462	0.060129	1.30146e-06	0.355036	0.000353078	0.000353078	2.21714e-05	2.21714e-05	2.21714e-05	1.7242e-06
Quadratic SVM C=0.1	2.05806e-05	0.0465832	3.90081e-15	1.36259e-05	1	7.63983e-34	3.6477e-15	1.2801e-07	3.69063e-07	7.3547e-07	5.30411e-10	5.32232e-09	7.64744e-06	3.94742e-13	0.000262145	8.56e-09	8.56e-09	1.0754e-10	1.0754e-10	1.0754e-10	3.42345e-12
Quadratic SVM C=0.01	1.51051e-33	3.98837e-31	4.90983e-05	5.69394e-18	7.63983e-34	1	3.8959e-18	3.87733e-34	8.1333e-34	1.50449e-33	4.05624e-36	7.67897e-36	4.53161e-18	3.89634e-18	2.83759e-32	1.38964e-35	1.38964e-35	4.1755e-37	4.1755e-37	4.1755e-37	1.15721e-37
RBF SVM C=1	0.592786	0.00265646	1.14852e-17	6.46669e-06	3.6477e-15	3.8959e-18	1	0.954216	0.881815	0.588619	0.0468897	0.199196	0.644807	0.00719814	0.132516	0.156605	0.156605	0.0294965	0.0294965	0.0294965	0.00877718
RBF SVM C=0.1	0.607495	0.00179917	3.78469e-26	0.00526155	1.2801e-07	3.87733e-34	0.954216	1	0.613867	0.890411	0.0305786	0.155067	0.890346	0.00545862	0.129057	0.0332474	0.0332474	0.0138713	0.0138713	0.0138713	0.00582278
RBF SVM C=0.01	0.679054	0.00246453	7.53421e-26	0.0102488	3.69063e-07	8.1333e-34	0.881815	0.613867	1	0.821422	0.00672398	0.140152	0.711665	0.00125905	0.161477	0.0275159	0.0275159	0.0123008	0.0123008	0.0123008	0.00543124
LogitBoost NLC=100 LR=0.1	0.568315	0.00451819	4.18187e-24	0.00945809	7.3547e-07	1.50449e-33	0.588619	0.890411	0.821422	1	0.000117284	0.00214633	0.10212	8.28843e-06	0.000841025	0.0109299	0.0109299	8.20121e-05	8.20121e-05	8.20121e-05	4.32615e-06
LogitBoost NLC=100 LR=1	0.014045	7.376e-06	9.47235e-26	4.61059e-05	5.30411e-10	4.05624e-36	0.0468897	0.0305786	0.00672398	0.000117284	1	0.0739335	1.20901e-06	0.353242	2.15101e-08	0.175596	0.175596	0.737153	0.737153	0.737153	0.502891
LogitBoost NLC=200 LR=0.1	0.0877711	0.000174247	6.32623e-25	0.000515462	5.32232e-09	7.67897e-36	0.199196	0.155067	0.140152	0.00214633	0.0739335	1	1.16041e-05	0.0102328	3.02485e-07	0.676091	0.676091	0.0730059	0.0730059	0.0730059	0.0212224
LogitBoost NLC=200 LR=0.05	0.953743	0.0191377	6.32263e-23	0.060129	7.64744e-06	4.53161e-18	0.644807	0.890346	0.711665	0.10212	1.20901e-06	1.16041e-05	1	1.75615e-08	0.0255682	0.000590612	0.000590612	2.19117e-06	2.19117e-06	2.19117e-06	1.96836e-07
LogitBoost NLC=200 LR=1	0.00331964	2.97564e-07	7.55188e-28	1.30146e-06	3.94742e-13	3.89634e-18	0.00719814	0.00545862	0.00125905	8.28843e-06	0.353242	0.0102328	1.75615e-08	1	1.71016e-10	0.0409284	0.0409284	0.664043	0.664043	0.664043	0.853717
LogitBoost NLC=500 LR=0.01	0.356981	0.134536	1.13471e-21	0.355036	0.000262145	2.83759e-32	0.132516	0.129057	0.161477	0.000841025	2.15101e-08	3.02485e-07	0.0255682	1.71016e-10	1	4.99528e-07	4.99528e-07	8.93169e-10	8.93169e-10	8.93169e-10	6.32536e-11
GentleBoost NLC=100 LR=0.1	0.0534246	8.06501e-05	4.56558e-25	0.000353078	8.56e-09	1.38964e-35	0.156605	0.0332474	0.0275159	0.0109299	0.175596	0.676091	0.000590612	0.0409284	4.99528e-07	1	1	0.0174856	0.0174856	0.0174856	0.0133923
GentleBoost NLC=100 LR=1	0.0534246	8.06501e-05	4.56558e-25	0.000353078	8.56e-09	1.38964e-35	0.156605	0.0332474	0.0275159	0.0109299	0.175596	0.676091	0.000590612	0.0409284	4.99528e-07	1	1	0.0174856	0.0174856	0.0174856	0.0133923
GentleBoost NLC=200 LR=0.1	0.00789148	2.3033e-06	1.67219e-26	2.21714e-05	1.0754e-10	4.1755e-37	0.0294965	0.0138713	0.0123008	8.20121e-05	0.737153	0.0730059	2.19117e-06	0.664043	8.93169e-10	0.0174856	0.0174856	1	1	1	0.478563
GentleBoost NLC=200 LR=0.05	0.00789148	2.3033e-06	1.67219e-26	2.21714e-05	1.0754e-10	4.1755e-37	0.0294965	0.0138713	0.0123008	8.20121e-05	0.737153	0.0730059	2.19117e-06	0.664043	8.93169e-10	0.0174856	0.0174856	1	1	1	0.478563
GentleBoost NLC=200 LR=1	0.00789148	2.3033e-06	1.67219e-26	2.21714e-05	1.0754e-10	4.1755e-37	0.0294965	0.0138713	0.0123008	8.20121e-05	0.737153	0.0730059	2.19117e-06	0.664043	8.93169e-10	0.0174856	0.0174856	1	1	1	0.478563
GentleBoost NLC=500 LR=0.01	0.00184067	2.2461e-07	2.40001e-28	1.7242e-06	3.42345e-12	1.15721e-37	0.00877718	0.00582278	0.00543124	4.32615e-06	0.502891	0.0212224	1.96836e-07	0.853717	6.32536e-11	0.0133923	0.0133923	0.478563	0.478563	0.478563	1

## Sheet: F1Score Differences
	Cubic SVM C=1	Cubic SVM C=0.1	Cubic SVM C=0.01	Quadratic SVM C=1	Quadratic SVM C=0.1	Quadratic SVM C=0.01	RBF SVM C=1	RBF SVM C=0.1	RBF SVM C=0.01	LogitBoost NLC=100 LR=0.1	LogitBoost NLC=100 LR=1	LogitBoost NLC=200 LR=0.1	LogitBoost NLC=200 LR=0.05	LogitBoost NLC=200 LR=1	LogitBoost NLC=500 LR=0.01	GentleBoost NLC=100 LR=0.1	GentleBoost NLC=100 LR=1	GentleBoost NLC=200 LR=0.1	GentleBoost NLC=200 LR=0.05	GentleBoost NLC=200 LR=1	GentleBoost NLC=500 LR=0.01
Cubic SVM C=1	0	2.4707	18.1065	1.81292	4.58783	25.5033	-0.496302	-0.448853	-0.369225	-0.568672	-2.54032	-1.73803	-0.058716	-2.86554	0.927309	-1.95745	-1.95745	-2.68085	-2.68085	-2.68085	-2.94096
Cubic SVM C=0.1	-2.4707	0	15.6358	-0.657778	2.11713	23.0326	-2.967	-2.91955	-2.83992	-3.03937	-5.01102	-4.20873	-2.52941	-5.33623	-1.54339	-4.42815	-4.42815	-5.15154	-5.15154	-5.15154	-5.41166
Cubic SVM C=0.01	-18.1065	-15.6358	0	-16.2936	-13.5187	7.3968	-18.6028	-18.5554	-18.4758	-18.6752	-20.6469	-19.8446	-18.1653	-20.9721	-17.1792	-20.064	-20.064	-20.7874	-20.7874	-20.7874	-21.0475
Quadratic SVM C=1	-1.81292	0.657778	16.2936	0	2.77491	23.6904	-2.30922	-2.26177	-2.18214	-2.38159	-4.35324	-3.55095	-1.87164	-4.67845	-0.88561	-3.77037	-3.77037	-4.49377	-4.49377	-4.49377	-4.75388
Quadratic SVM C=0.1	-4.58783	-2.11713	13.5187	-2.77491	0	20.9155	-5.08413	-5.03668	-4.95705	-5.1565	-7.12814	-6.32586	-4.64654	-7.45336	-3.66052	-6.54527	-6.54527	-7.26867	-7.26867	-7.26867	-7.52879
Quadratic SVM C=0.01	-25.5033	-23.0326	-7.3968	-23.6904	-20.9155	0	-25.9996	-25.9522	-25.8726	-26.072	-28.0437	-27.2414	-25.5621	-28.3689	-24.576	-27.4608	-27.4608	-28.1842	-28.1842	-28.1842	-28.4443
RBF SVM C=1	0.496302	2.967	18.6028	2.30922	5.08413	25.9996	0	0.0474488	0.127077	-0.0723704	-2.04402	-1.24173	0.437586	-2.36923	1.42361	-1.46115	-1.46115	-2.18454	-2.18454	-2.18454	-2.44466
RBF SVM C=0.1	0.448853	2.91955	18.5554	2.26177	5.03668	25.9522	-0.0474488	0	0.0796283	-0.119819	-2.09146	-1.28918	0.390137	-2.41668	1.37616	-1.5086	-1.5086	-2.23199	-2.23199	-2.23199	-2.49211
RBF SVM C=0.01	0.369225	2.83992	18.4758	2.18214	4.95705	25.8726	-0.127077	-0.0796283	0	-0.199447	-2.17109	-1.36881	0.310509	-2.49631	1.29653	-1.58822	-1.58822	-2.31162	-2.31162	-2.31162	-2.57174
LogitBoost NLC=100 LR=0.1	0.568672	3.03937	18.6752	2.38159	5.1565	26.072	0.0723704	0.119819	0.199447	0	-1.97165	-1.16936	0.509956	-2.29686	1.49598	-1.38878	-1.38878	-2.11217	-2.11217	-2.11217	-2.37229
LogitBoost NLC=100 LR=1	2.54032	5.01102	20.6469	4.35324	7.12814	28.0437	2.04402	2.09146	2.17109	1.97165	0	0.802287	2.4816	-0.325217	3.46763	0.582869	0.582869	-0.140528	-0.140528	-0.140528	-0.400644
LogitBoost NLC=200 LR=0.1	1.73803	4.20873	19.8446	3.55095	6.32586	27.2414	1.24173	1.28918	1.36881	1.16936	-0.802287	0	1.67931	-1.1275	2.66534	-0.219418	-0.219418	-0.942815	-0.942815	-0.942815	-1.20293
LogitBoost NLC=200 LR=0.05	0.058716	2.52941	18.1653	1.87164	4.64654	25.5621	-0.437586	-0.390137	-0.310509	-0.509956	-2.4816	-1.67931	0	-2.80682	0.986026	-1.89873	-1.89873	-2.62213	-2.62213	-2.62213	-2.88225
LogitBoost NLC=200 LR=1	2.86554	5.33623	20.9721	4.67845	7.45336	28.3689	2.36923	2.41668	2.49631	2.29686	0.325217	1.1275	2.80682	0	3.79284	0.908086	0.908086	0.184689	0.184689	0.184689	-0.0754268
LogitBoost NLC=500 LR=0.01	-0.927309	1.54339	17.1792	0.88561	3.66052	24.576	-1.42361	-1.37616	-1.29653	-1.49598	-3.46763	-2.66534	-0.986026	-3.79284	0	-2.88476	-2.88476	-3.60816	-3.60816	-3.60816	-3.86827
GentleBoost NLC=100 LR=0.1	1.95745	4.42815	20.064	3.77037	6.54527	27.4608	1.46115	1.5086	1.58822	1.38878	-0.582869	0.219418	1.89873	-0.908086	2.88476	0	0	-0.723397	-0.723397	-0.723397	-0.983513
GentleBoost NLC=100 LR=1	1.95745	4.42815	20.064	3.77037	6.54527	27.4608	1.46115	1.5086	1.58822	1.38878	-0.582869	0.219418	1.89873	-0.908086	2.88476	0	0	-0.723397	-0.723397	-0.723397	-0.983513
GentleBoost NLC=200 LR=0.1	2.68085	5.15154	20.7874	4.49377	7.26867	28.1842	2.18454	2.23199	2.31162	2.11217	0.140528	0.942815	2.62213	-0.184689	3.60816	0.723397	0.723397	0	0	0	-0.260116
GentleBoost NLC=200 LR=0.05	2.68085	5.15154	20.7874	4.49377	7.26867	28.1842	2.18454	2.23199	2.31162	2.11217	0.140528	0.942815	2.62213	-0.184689	3.60816	0.723397	0.723397	0	0	0	-0.260116
GentleBoost NLC=200 LR=1	2.68085	5.15154	20.7874	4.49377	7.26867	28.1842	2.18454	2.23199	2.31162	2.11217	0.140528	0.942815	2.62213	-0.184689	3.60816	0.723397	0.723397	0	0	0	-0.260116
GentleBoost NLC=500 LR=0.01	2.94096	5.41166	21.0475	4.75388	7.52879	28.4443	2.44466	2.49211	2.57174	2.37229	0.400644	1.20293	2.88225	0.0754268	3.86827	0.983513	0.983513	0.260116	0.260116	0.260116	0

## Sheet: Test Types
	Cubic SVM C=1	Cubic SVM C=0.1	Cubic SVM C=0.01	Quadratic SVM C=1	Quadratic SVM C=0.1	Quadratic SVM C=0.01	RBF SVM C=1	RBF SVM C=0.1	RBF SVM C=0.01	LogitBoost NLC=100 LR=0.1	LogitBoost NLC=100 LR=1	LogitBoost NLC=200 LR=0.1	LogitBoost NLC=200 LR=0.05	LogitBoost NLC=200 LR=1	LogitBoost NLC=500 LR=0.01	GentleBoost NLC=100 LR=0.1	GentleBoost NLC=100 LR=1	GentleBoost NLC=200 LR=0.1	GentleBoost NLC=200 LR=0.05	GentleBoost NLC=200 LR=1	GentleBoost NLC=500 LR=0.01
Cubic SVM C=1	self	wilcoxon	paired_t	paired_t	paired_t	paired_t	paired_t	paired_t	paired_t	paired_t	paired_t	paired_t	paired_t	paired_t	paired_t	paired_t	paired_t	paired_t	paired_t	paired_t	paired_t
Cubic SVM C=0.1	wilcoxon	self	paired_t	paired_t	paired_t	paired_t	paired_t	paired_t	paired_t	paired_t	paired_t	paired_t	paired_t	paired_t	paired_t	paired_t	paired_t	paired_t	paired_t	paired_t	paired_t
Cubic SVM C=0.01	paired_t	paired_t	self	wilcoxon	paired_t	paired_t	wilcoxon	paired_t	paired_t	paired_t	paired_t	paired_t	paired_t	paired_t	paired_t	paired_t	paired_t	paired_t	paired_t	paired_t	paired_t
Quadratic SVM C=1	paired_t	paired_t	wilcoxon	self	paired_t	wilcoxon	paired_t	wilcoxon	wilcoxon	wilcoxon	paired_t	paired_t	paired_t	paired_t	paired_t	paired_t	paired_t	paired_t	paired_t	paired_t	paired_t
Quadratic SVM C=0.1	paired_t	paired_t	paired_t	paired_t	self	paired_t	paired_t	paired_t	paired_t	paired_t	paired_t	paired_t	paired_t	paired_t	paired_t	paired_t	paired_t	paired_t	paired_t	paired_t	paired_t
Quadratic SVM C=0.01	paired_t	paired_t	paired_t	wilcoxon	paired_t	self	wilcoxon	paired_t	paired_t	paired_t	paired_t	paired_t	wilcoxon	wilcoxon	paired_t	paired_t	paired_t	paired_t	paired_t	paired_t	paired_t
RBF SVM C=1	paired_t	paired_t	wilcoxon	paired_t	paired_t	wilcoxon	self	paired_t	paired_t	wilcoxon	paired_t	paired_t	paired_t	paired_t	paired_t	paired_t	paired_t	paired_t	paired_t	paired_t	paired_t
RBF SVM C=0.1	paired_t	paired_t	paired_t	wilcoxon	paired_t	paired_t	paired_t	self	wilcoxon	paired_t	paired_t	paired_t	wilcoxon	paired_t	paired_t	wilcoxon	wilcoxon	paired_t	paired_t	paired_t	paired_t
RBF SVM C=0.01	paired_t	paired_t	paired_t	wilcoxon	paired_t	paired_t	paired_t	wilcoxon	self	paired_t	wilcoxon	paired_t	wilcoxon	wilcoxon	paired_t	wilcoxon	wilcoxon	paired_t	paired_t	paired_t	paired_t
LogitBoost NLC=100 LR=0.1	paired_t	paired_t	paired_t	wilcoxon	paired_t	paired_t	wilcoxon	paired_t	paired_t	self	paired_t	paired_t	paired_t	paired_t	wilcoxon	paired_t	paired_t	paired_t	paired_t	paired_t	paired_t
LogitBoost NLC=100 LR=1	paired_t	paired_t	paired_t	paired_t	paired_t	paired_t	paired_t	paired_t	wilcoxon	paired_t	self	paired_t	paired_t	paired_t	paired_t	paired_t	paired_t	paired_t	paired_t	paired_t	wilcoxon
LogitBoost NLC=200 LR=0.1	paired_t	paired_t	paired_t	paired_t	paired_t	paired_t	paired_t	paired_t	paired_t	paired_t	paired_t	self	paired_t	paired_t	paired_t	paired_t	paired_t	paired_t	paired_t	paired_t	paired_t
LogitBoost NLC=200 LR=0.05	paired_t	paired_t	paired_t	paired_t	paired_t	wilcoxon	paired_t	wilcoxon	wilcoxon	paired_t	paired_t	paired_t	self	paired_t	paired_t	paired_t	paired_t	paired_t	paired_t	paired_t	paired_t
LogitBoost NLC=200 LR=1	paired_t	paired_t	paired_t	paired_t	paired_t	wilcoxon	paired_t	paired_t	wilcoxon	paired_t	paired_t	paired_t	paired_t	self	paired_t	paired_t	paired_t	paired_t	paired_t	paired_t	paired_t
LogitBoost NLC=500 LR=0.01	paired_t	paired_t	paired_t	paired_t	paired_t	paired_t	paired_t	paired_t	paired_t	wilcoxon	paired_t	paired_t	paired_t	paired_t	self	paired_t	paired_t	paired_t	paired_t	paired_t	paired_t
GentleBoost NLC=100 LR=0.1	paired_t	paired_t	paired_t	paired_t	paired_t	paired_t	paired_t	wilcoxon	wilcoxon	paired_t	paired_t	paired_t	paired_t	paired_t	paired_t	self	all_zero	paired_t	paired_t	paired_t	paired_t
GentleBoost NLC=100 LR=1	paired_t	paired_t	paired_t	paired_t	paired_t	paired_t	paired_t	wilcoxon	wilcoxon	paired_t	paired_t	paired_t	paired_t	paired_t	paired_t	all_zero	self	paired_t	paired_t	paired_t	paired_t
GentleBoost NLC=200 LR=0.1	paired_t	paired_t	paired_t	paired_t	paired_t	paired_t	paired_t	paired_t	paired_t	paired_t	paired_t	paired_t	paired_t	paired_t	paired_t	paired_t	paired_t	self	all_zero	all_zero	wilcoxon
GentleBoost NLC=200 LR=0.05	paired_t	paired_t	paired_t	paired_t	paired_t	paired_t	paired_t	paired_t	paired_t	paired_t	paired_t	paired_t	paired_t	paired_t	paired_t	paired_t	paired_t	all_zero	self	all_zero	wilcoxon
GentleBoost NLC=200 LR=1	paired_t	paired_t	paired_t	paired_t	paired_t	paired_t	paired_t	paired_t	paired_t	paired_t	paired_t	paired_t	paired_t	paired_t	paired_t	paired_t	paired_t	all_zero	all_zero	self	wilcoxon
GentleBoost NLC=500 LR=0.01	paired_t	paired_t	paired_t	paired_t	paired_t	paired_t	paired_t	paired_t	paired_t	paired_t	wilcoxon	paired_t	paired_t	paired_t	paired_t	paired_t	paired_t	wilcoxon	wilcoxon	wilcoxon	self
