# Supplementary material for: SHAP-Based Identification of Potential Acoustic Biomarkers in Patients with Post-Thyroidectomy Voice Disorder
Source: Diagnostics (Basel). 2025 Aug 18;15(16):2065. doi: 10.3390/diagnostics15162065 (PMC12385800; doi:10.3390/diagnostics15162065)
Supplement: Supplementary file 1 [file diagnostics-15-02065-s001.zip › Supplementary_File_20_Precision_Statistical_Test_Results.xlsx]

## Sheet: P-Values
	Cubic SVM C=1	Cubic SVM C=0.1	Cubic SVM C=0.01	Quadratic SVM C=1	Quadratic SVM C=0.1	Quadratic SVM C=0.01	RBF SVM C=1	RBF SVM C=0.1	RBF SVM C=0.01	LogitBoost NLC=100 LR=0.1	LogitBoost NLC=100 LR=1	LogitBoost NLC=200 LR=0.1	LogitBoost NLC=200 LR=0.05	LogitBoost NLC=200 LR=1	LogitBoost NLC=500 LR=0.01	GentleBoost NLC=100 LR=0.1	GentleBoost NLC=100 LR=1	GentleBoost NLC=200 LR=0.1	GentleBoost NLC=200 LR=0.05	GentleBoost NLC=200 LR=1	GentleBoost NLC=500 LR=0.01
Cubic SVM C=1	1	0.000109299	2.49518e-13	0.914458	0.115068	4.4387e-12	0.0963087	5.57939e-15	2.49252e-14	0.942277	0.358244	0.431904	0.430391	0.651612	0.305652	0.410664	0.410664	0.313211	0.313211	0.313211	0.10055
Cubic SVM C=0.1	0.000109299	1	1.01706e-13	0.00311506	0.259523	1.11232e-11	6.58184e-06	7.70363e-24	4.61687e-23	0.00248292	0.0179186	0.0108361	0.000201403	0.00256225	4.26096e-05	0.0308747	0.0308747	0.0483644	0.0483644	0.0483644	0.134729
Cubic SVM C=0.01	2.49518e-13	1.01706e-13	1	2.73627e-14	1.68706e-11	0.202171	2.75529e-18	1.25863e-34	6.37919e-34	1.09882e-15	1.80568e-13	1.44371e-14	6.10462e-17	6.37354e-15	1.03275e-16	4.92781e-14	4.92781e-14	9.92958e-14	9.92958e-14	9.92958e-14	3.28941e-13
Quadratic SVM C=1	0.914458	0.00311506	2.73627e-14	1	0.0109725	3.09633e-13	0.00300233	7.13585e-15	5.70288e-14	0.968902	0.363987	0.391605	0.52156	0.595473	0.426234	0.391309	0.391309	0.317819	0.317819	0.317819	0.133664
Quadratic SVM C=0.1	0.115068	0.259523	1.68706e-11	0.0109725	1	1.97192e-12	1.04854e-07	4.33843e-18	2.60307e-17	0.102468	0.485258	0.399573	0.0208866	0.214583	0.0175232	0.436389	0.436389	0.517177	0.517177	0.517177	0.850301
Quadratic SVM C=0.01	4.4387e-12	1.11232e-11	0.202171	3.09633e-13	1.97192e-12	1	7.05057e-15	1.01153e-16	1.39651e-16	3.68036e-12	3.84282e-11	2.18995e-11	2.26219e-12	4.32931e-12	8.90614e-13	6.46153e-12	6.46153e-12	7.67639e-12	7.67639e-12	7.67639e-12	1.37276e-11
RBF SVM C=1	0.0963087	6.58184e-06	2.75529e-18	0.00300233	1.04854e-07	7.05057e-15	1	8.01022e-12	5.66939e-11	0.122735	0.019432	0.0180208	0.381353	0.0333187	0.51322	0.00567365	0.00567365	0.00316694	0.00316694	0.00316694	0.0014568
RBF SVM C=0.1	5.57939e-15	7.70363e-24	1.25863e-34	7.13585e-15	4.33843e-18	1.01153e-16	8.01022e-12	1	0.0185417	1.02756e-14	7.69541e-16	3.14877e-17	6.8899e-13	3.85289e-17	3.77927e-12	4.07399e-17	4.07399e-17	8.23878e-19	8.23878e-19	8.23878e-19	6.38685e-20
RBF SVM C=0.01	2.49252e-14	4.61687e-23	6.37919e-34	5.70288e-14	2.60307e-17	1.39651e-16	5.66939e-11	0.0185417	1	6.6023e-14	4.65815e-15	2.88841e-16	3.86846e-12	2.4501e-16	2.65975e-11	4.73702e-16	4.73702e-16	9.05286e-18	9.05286e-18	9.05286e-18	5.05068e-19
LogitBoost NLC=100 LR=0.1	0.942277	0.00248292	1.09882e-15	0.968902	0.102468	3.68036e-12	0.122735	1.02756e-14	6.6023e-14	1	0.0546887	0.0292778	0.0148127	0.276576	0.0330107	0.105938	0.105938	0.0531662	0.0531662	0.0531662	0.00158762
LogitBoost NLC=100 LR=1	0.358244	0.0179186	1.80568e-13	0.363987	0.485258	3.84282e-11	0.019432	7.69541e-16	4.65815e-15	0.0546887	1	0.787717	0.000355966	0.255118	0.000488014	0.849654	0.849654	0.877496	0.877496	0.877496	0.206866
LogitBoost NLC=200 LR=0.1	0.431904	0.0108361	1.44371e-14	0.391605	0.399573	2.18995e-11	0.0180208	3.14877e-17	2.88841e-16	0.0292778	0.787717	1	0.000164435	0.412421	0.00114499	0.931709	0.931709	0.691902	0.691902	0.691902	0.129326
LogitBoost NLC=200 LR=0.05	0.430391	0.000201403	6.10462e-17	0.52156	0.0208866	2.26219e-12	0.381353	6.8899e-13	3.86846e-12	0.0148127	0.000355966	0.000164435	1	0.00425756	0.621638	0.00279081	0.00279081	0.00109935	0.00109935	0.00109935	6.18464e-06
LogitBoost NLC=200 LR=1	0.651612	0.00256225	6.37354e-15	0.595473	0.214583	4.32931e-12	0.0333187	3.85289e-17	2.4501e-16	0.276576	0.255118	0.412421	0.00425756	1	0.00619304	0.356803	0.356803	0.189895	0.189895	0.189895	0.00782008
LogitBoost NLC=500 LR=0.01	0.305652	4.26096e-05	1.03275e-16	0.426234	0.0175232	8.90614e-13	0.51322	3.77927e-12	2.65975e-11	0.0330107	0.000488014	0.00114499	0.621638	0.00619304	1	0.000607581	0.000607581	0.000390112	0.000390112	0.000390112	1.12118e-05
GentleBoost NLC=100 LR=0.1	0.410664	0.0308747	4.92781e-14	0.391309	0.436389	6.46153e-12	0.00567365	4.07399e-17	4.73702e-16	0.105938	0.849654	0.931709	0.00279081	0.356803	0.000607581	1	1	0.588344	0.588344	0.588344	0.0929767
GentleBoost NLC=100 LR=1	0.410664	0.0308747	4.92781e-14	0.391309	0.436389	6.46153e-12	0.00567365	4.07399e-17	4.73702e-16	0.105938	0.849654	0.931709	0.00279081	0.356803	0.000607581	1	1	0.588344	0.588344	0.588344	0.0929767
GentleBoost NLC=200 LR=0.1	0.313211	0.0483644	9.92958e-14	0.317819	0.517177	7.67639e-12	0.00316694	8.23878e-19	9.05286e-18	0.0531662	0.877496	0.691902	0.00109935	0.189895	0.000390112	0.588344	0.588344	1	1	1	0.12229
GentleBoost NLC=200 LR=0.05	0.313211	0.0483644	9.92958e-14	0.317819	0.517177	7.67639e-12	0.00316694	8.23878e-19	9.05286e-18	0.0531662	0.877496	0.691902	0.00109935	0.189895	0.000390112	0.588344	0.588344	1	1	1	0.12229
GentleBoost NLC=200 LR=1	0.313211	0.0483644	9.92958e-14	0.317819	0.517177	7.67639e-12	0.00316694	8.23878e-19	9.05286e-18	0.0531662	0.877496	0.691902	0.00109935	0.189895	0.000390112	0.588344	0.588344	1	1	1	0.12229
GentleBoost NLC=500 LR=0.01	0.10055	0.134729	3.28941e-13	0.133664	0.850301	1.37276e-11	0.0014568	6.38685e-20	5.05068e-19	0.00158762	0.206866	0.129326	6.18464e-06	0.00782008	1.12118e-05	0.0929767	0.0929767	0.12229	0.12229	0.12229	1

## Sheet: Precision Differences
	Cubic SVM C=1	Cubic SVM C=0.1	Cubic SVM C=0.01	Quadratic SVM C=1	Quadratic SVM C=0.1	Quadratic SVM C=0.01	RBF SVM C=1	RBF SVM C=0.1	RBF SVM C=0.01	LogitBoost NLC=100 LR=0.1	LogitBoost NLC=100 LR=1	LogitBoost NLC=200 LR=0.1	LogitBoost NLC=200 LR=0.05	LogitBoost NLC=200 LR=1	LogitBoost NLC=500 LR=0.01	GentleBoost NLC=100 LR=0.1	GentleBoost NLC=100 LR=1	GentleBoost NLC=200 LR=0.1	GentleBoost NLC=200 LR=0.05	GentleBoost NLC=200 LR=1	GentleBoost NLC=500 LR=0.01
Cubic SVM C=1	0	-2.98162	-11.5551	0.120561	-1.78765	-13.6847	1.81834	8.85979	8.59629	0.0761122	-0.972375	-0.834327	0.847286	-0.458733	1.07548	-0.879031	-0.879031	-1.04508	-1.04508	-1.04508	-1.58291
Cubic SVM C=0.1	2.98162	0	-8.57351	3.10218	1.19397	-10.7031	4.79995	11.8414	11.5779	3.05773	2.00924	2.14729	3.8289	2.52288	4.0571	2.10259	2.10259	1.93654	1.93654	1.93654	1.3987
Cubic SVM C=0.01	11.5551	8.57351	0	11.6757	9.76748	-2.12957	13.3735	20.4149	20.1514	11.6312	10.5828	10.7208	12.4024	11.0964	12.6306	10.6761	10.6761	10.5101	10.5101	10.5101	9.97222
Quadratic SVM C=1	-0.120561	-3.10218	-11.6757	0	-1.90821	-13.8053	1.69778	8.73922	8.47573	-0.0444485	-1.09294	-0.954887	0.726726	-0.579293	0.954922	-0.999591	-0.999591	-1.16564	-1.16564	-1.16564	-1.70347
Quadratic SVM C=0.1	1.78765	-1.19397	-9.76748	1.90821	0	-11.897	3.60599	10.6474	10.3839	1.86376	0.815275	0.953324	2.63494	1.32892	2.86313	0.90862	0.90862	0.742573	0.742573	0.742573	0.204737
Quadratic SVM C=0.01	13.6847	10.7031	2.12957	13.8053	11.897	0	15.503	22.5445	22.281	13.7608	12.7123	12.8504	14.532	13.226	14.7602	12.8057	12.8057	12.6396	12.6396	12.6396	12.1018
RBF SVM C=1	-1.81834	-4.79995	-13.3735	-1.69778	-3.60599	-15.503	0	7.04145	6.77795	-1.74222	-2.79071	-2.65266	-0.97105	-2.27707	-0.742854	-2.69737	-2.69737	-2.86341	-2.86341	-2.86341	-3.40125
RBF SVM C=0.1	-8.85979	-11.8414	-20.4149	-8.73922	-10.6474	-22.5445	-7.04145	0	-0.263499	-8.78367	-9.83216	-9.69411	-8.0125	-9.31852	-7.7843	-9.73882	-9.73882	-9.90486	-9.90486	-9.90486	-10.4427
RBF SVM C=0.01	-8.59629	-11.5779	-20.1514	-8.47573	-10.3839	-22.281	-6.77795	0.263499	0	-8.52017	-9.56866	-9.43061	-7.749	-9.05502	-7.5208	-9.47532	-9.47532	-9.64136	-9.64136	-9.64136	-10.1792
LogitBoost NLC=100 LR=0.1	-0.0761122	-3.05773	-11.6312	0.0444485	-1.86376	-13.7608	1.74222	8.78367	8.52017	0	-1.04849	-0.910439	0.771174	-0.534845	0.99937	-0.955143	-0.955143	-1.12119	-1.12119	-1.12119	-1.65903
LogitBoost NLC=100 LR=1	0.972375	-2.00924	-10.5828	1.09294	-0.815275	-12.7123	2.79071	9.83216	9.56866	1.04849	0	0.138049	1.81966	0.513642	2.04786	0.0933445	0.0933445	-0.0727021	-0.0727021	-0.0727021	-0.610538
LogitBoost NLC=200 LR=0.1	0.834327	-2.14729	-10.7208	0.954887	-0.953324	-12.8504	2.65266	9.69411	9.43061	0.910439	-0.138049	0	1.68161	0.375594	1.90981	-0.0447041	-0.0447041	-0.210751	-0.210751	-0.210751	-0.748587
LogitBoost NLC=200 LR=0.05	-0.847286	-3.8289	-12.4024	-0.726726	-2.63494	-14.532	0.97105	8.0125	7.749	-0.771174	-1.81966	-1.68161	0	-1.30602	0.228196	-1.72632	-1.72632	-1.89236	-1.89236	-1.89236	-2.4302
LogitBoost NLC=200 LR=1	0.458733	-2.52288	-11.0964	0.579293	-1.32892	-13.226	2.27707	9.31852	9.05502	0.534845	-0.513642	-0.375594	1.30602	0	1.53422	-0.420298	-0.420298	-0.586345	-0.586345	-0.586345	-1.12418
LogitBoost NLC=500 LR=0.01	-1.07548	-4.0571	-12.6306	-0.954922	-2.86313	-14.7602	0.742854	7.7843	7.5208	-0.99937	-2.04786	-1.90981	-0.228196	-1.53422	0	-1.95451	-1.95451	-2.12056	-2.12056	-2.12056	-2.6584
GentleBoost NLC=100 LR=0.1	0.879031	-2.10259	-10.6761	0.999591	-0.90862	-12.8057	2.69737	9.73882	9.47532	0.955143	-0.0933445	0.0447041	1.72632	0.420298	1.95451	0	0	-0.166047	-0.166047	-0.166047	-0.703883
GentleBoost NLC=100 LR=1	0.879031	-2.10259	-10.6761	0.999591	-0.90862	-12.8057	2.69737	9.73882	9.47532	0.955143	-0.0933445	0.0447041	1.72632	0.420298	1.95451	0	0	-0.166047	-0.166047	-0.166047	-0.703883
GentleBoost NLC=200 LR=0.1	1.04508	-1.93654	-10.5101	1.16564	-0.742573	-12.6396	2.86341	9.90486	9.64136	1.12119	0.0727021	0.210751	1.89236	0.586345	2.12056	0.166047	0.166047	0	0	0	-0.537836
GentleBoost NLC=200 LR=0.05	1.04508	-1.93654	-10.5101	1.16564	-0.742573	-12.6396	2.86341	9.90486	9.64136	1.12119	0.0727021	0.210751	1.89236	0.586345	2.12056	0.166047	0.166047	0	0	0	-0.537836
GentleBoost NLC=200 LR=1	1.04508	-1.93654	-10.5101	1.16564	-0.742573	-12.6396	2.86341	9.90486	9.64136	1.12119	0.0727021	0.210751	1.89236	0.586345	2.12056	0.166047	0.166047	0	0	0	-0.537836
GentleBoost NLC=500 LR=0.01	1.58291	-1.3987	-9.97222	1.70347	-0.204737	-12.1018	3.40125	10.4427	10.1792	1.65903	0.610538	0.748587	2.4302	1.12418	2.6584	0.703883	0.703883	0.537836	0.537836	0.537836	0

## Sheet: Test Types
	Cubic SVM C=1	Cubic SVM C=0.1	Cubic SVM C=0.01	Quadratic SVM C=1	Quadratic SVM C=0.1	Quadratic SVM C=0.01	RBF SVM C=1	RBF SVM C=0.1	RBF SVM C=0.01	LogitBoost NLC=100 LR=0.1	LogitBoost NLC=100 LR=1	LogitBoost NLC=200 LR=0.1	LogitBoost NLC=200 LR=0.05	LogitBoost NLC=200 LR=1	LogitBoost NLC=500 LR=0.01	GentleBoost NLC=100 LR=0.1	GentleBoost NLC=100 LR=1	GentleBoost NLC=200 LR=0.1	GentleBoost NLC=200 LR=0.05	GentleBoost NLC=200 LR=1	GentleBoost NLC=500 LR=0.01
Cubic SVM C=1	self	paired_t	wilcoxon	paired_t	paired_t	wilcoxon	paired_t	paired_t	paired_t	paired_t	paired_t	paired_t	paired_t	paired_t	paired_t	paired_t	paired_t	paired_t	paired_t	paired_t	wilcoxon
Cubic SVM C=0.1	paired_t	self	paired_t	paired_t	paired_t	paired_t	paired_t	paired_t	paired_t	paired_t	wilcoxon	wilcoxon	paired_t	wilcoxon	wilcoxon	paired_t	paired_t	paired_t	paired_t	paired_t	paired_t
Cubic SVM C=0.01	wilcoxon	paired_t	self	paired_t	paired_t	paired_t	paired_t	paired_t	paired_t	paired_t	paired_t	paired_t	paired_t	paired_t	paired_t	paired_t	paired_t	paired_t	paired_t	paired_t	paired_t
Quadratic SVM C=1	paired_t	paired_t	paired_t	self	paired_t	wilcoxon	paired_t	paired_t	paired_t	paired_t	paired_t	paired_t	paired_t	paired_t	paired_t	paired_t	paired_t	paired_t	paired_t	paired_t	paired_t
Quadratic SVM C=0.1	paired_t	paired_t	paired_t	paired_t	self	wilcoxon	paired_t	paired_t	paired_t	paired_t	paired_t	paired_t	paired_t	paired_t	paired_t	paired_t	paired_t	paired_t	paired_t	paired_t	paired_t
Quadratic SVM C=0.01	wilcoxon	paired_t	paired_t	wilcoxon	wilcoxon	self	wilcoxon	wilcoxon	wilcoxon	wilcoxon	wilcoxon	wilcoxon	wilcoxon	wilcoxon	wilcoxon	wilcoxon	wilcoxon	wilcoxon	wilcoxon	wilcoxon	wilcoxon
RBF SVM C=1	paired_t	paired_t	paired_t	paired_t	paired_t	wilcoxon	self	paired_t	paired_t	paired_t	paired_t	paired_t	paired_t	paired_t	paired_t	wilcoxon	wilcoxon	wilcoxon	wilcoxon	wilcoxon	wilcoxon
RBF SVM C=0.1	paired_t	paired_t	paired_t	paired_t	paired_t	wilcoxon	paired_t	self	wilcoxon	paired_t	paired_t	paired_t	paired_t	paired_t	paired_t	paired_t	paired_t	paired_t	paired_t	paired_t	paired_t
RBF SVM C=0.01	paired_t	paired_t	paired_t	paired_t	paired_t	wilcoxon	paired_t	wilcoxon	self	paired_t	paired_t	paired_t	paired_t	paired_t	paired_t	paired_t	paired_t	paired_t	paired_t	paired_t	paired_t
LogitBoost NLC=100 LR=0.1	paired_t	paired_t	paired_t	paired_t	paired_t	wilcoxon	paired_t	paired_t	paired_t	self	paired_t	paired_t	paired_t	paired_t	paired_t	paired_t	paired_t	paired_t	paired_t	paired_t	paired_t
LogitBoost NLC=100 LR=1	paired_t	wilcoxon	paired_t	paired_t	paired_t	wilcoxon	paired_t	paired_t	paired_t	paired_t	self	paired_t	paired_t	wilcoxon	paired_t	paired_t	paired_t	paired_t	paired_t	paired_t	paired_t
LogitBoost NLC=200 LR=0.1	paired_t	wilcoxon	paired_t	paired_t	paired_t	wilcoxon	paired_t	paired_t	paired_t	paired_t	paired_t	self	wilcoxon	paired_t	paired_t	paired_t	paired_t	paired_t	paired_t	paired_t	paired_t
LogitBoost NLC=200 LR=0.05	paired_t	paired_t	paired_t	paired_t	paired_t	wilcoxon	paired_t	paired_t	paired_t	paired_t	paired_t	wilcoxon	self	paired_t	paired_t	paired_t	paired_t	paired_t	paired_t	paired_t	paired_t
LogitBoost NLC=200 LR=1	paired_t	wilcoxon	paired_t	paired_t	paired_t	wilcoxon	paired_t	paired_t	paired_t	paired_t	wilcoxon	paired_t	paired_t	self	paired_t	paired_t	paired_t	paired_t	paired_t	paired_t	paired_t
LogitBoost NLC=500 LR=0.01	paired_t	wilcoxon	paired_t	paired_t	paired_t	wilcoxon	paired_t	paired_t	paired_t	paired_t	paired_t	paired_t	paired_t	paired_t	self	paired_t	paired_t	paired_t	paired_t	paired_t	paired_t
GentleBoost NLC=100 LR=0.1	paired_t	paired_t	paired_t	paired_t	paired_t	wilcoxon	wilcoxon	paired_t	paired_t	paired_t	paired_t	paired_t	paired_t	paired_t	paired_t	self	all_zero	paired_t	paired_t	paired_t	wilcoxon
GentleBoost NLC=100 LR=1	paired_t	paired_t	paired_t	paired_t	paired_t	wilcoxon	wilcoxon	paired_t	paired_t	paired_t	paired_t	paired_t	paired_t	paired_t	paired_t	all_zero	self	paired_t	paired_t	paired_t	wilcoxon
GentleBoost NLC=200 LR=0.1	paired_t	paired_t	paired_t	paired_t	paired_t	wilcoxon	wilcoxon	paired_t	paired_t	paired_t	paired_t	paired_t	paired_t	paired_t	paired_t	paired_t	paired_t	self	all_zero	all_zero	paired_t
GentleBoost NLC=200 LR=0.05	paired_t	paired_t	paired_t	paired_t	paired_t	wilcoxon	wilcoxon	paired_t	paired_t	paired_t	paired_t	paired_t	paired_t	paired_t	paired_t	paired_t	paired_t	all_zero	self	all_zero	paired_t
GentleBoost NLC=200 LR=1	paired_t	paired_t	paired_t	paired_t	paired_t	wilcoxon	wilcoxon	paired_t	paired_t	paired_t	paired_t	paired_t	paired_t	paired_t	paired_t	paired_t	paired_t	all_zero	all_zero	self	paired_t
GentleBoost NLC=500 LR=0.01	wilcoxon	paired_t	paired_t	paired_t	paired_t	wilcoxon	wilcoxon	paired_t	paired_t	paired_t	paired_t	paired_t	paired_t	paired_t	paired_t	wilcoxon	wilcoxon	paired_t	paired_t	paired_t	self
