# Supplementary material for: SHAP-Based Identification of Potential Acoustic Biomarkers in Patients with Post-Thyroidectomy Voice Disorder
Source: Diagnostics (Basel). 2025 Aug 18;15(16):2065. doi: 10.3390/diagnostics15162065 (PMC12385800; doi:10.3390/diagnostics15162065)
Supplement: Supplementary file 1 [file diagnostics-15-02065-s001.zip › Supplementary_File_23_Recall_Statistical_Test_Results.xlsx]

## Sheet: P-Values
	Cubic SVM C=1	Cubic SVM C=0.1	Cubic SVM C=0.01	Quadratic SVM C=1	Quadratic SVM C=0.1	Quadratic SVM C=0.01	RBF SVM C=1	RBF SVM C=0.1	RBF SVM C=0.01	LogitBoost NLC=100 LR=0.1	LogitBoost NLC=100 LR=1	LogitBoost NLC=200 LR=0.1	LogitBoost NLC=200 LR=0.05	LogitBoost NLC=200 LR=1	LogitBoost NLC=500 LR=0.01	GentleBoost NLC=100 LR=0.1	GentleBoost NLC=100 LR=1	GentleBoost NLC=200 LR=0.1	GentleBoost NLC=200 LR=0.05	GentleBoost NLC=200 LR=1	GentleBoost NLC=500 LR=0.01
Cubic SVM C=1	1	1.38094e-08	4.95144e-44	0.0190872	7.08149e-10	2.88025e-48	0.026675	4.17289e-15	1.70973e-13	0.325978	0.00379571	0.0535387	0.451115	0.000132141	0.619051	0.0279653	0.0279653	0.00224125	0.00224125	0.00224125	0.00130466
Cubic SVM C=0.1	1.38094e-08	1	3.68565e-18	0.0119533	0.0632931	4.26917e-41	4.8459e-10	3.35388e-15	1.2479e-14	1.39855e-06	3.23967e-10	4.40844e-08	5.98481e-06	2.36595e-10	0.000144107	2.66227e-07	2.66227e-07	6.06198e-11	6.06198e-11	6.06198e-11	3.77298e-11
Cubic SVM C=0.01	4.95144e-44	3.68565e-18	1	1.16295e-17	6.26118e-24	3.40807e-06	3.69024e-18	1.92382e-49	7.67091e-18	1.67953e-36	3.26716e-38	1.07549e-36	2.6247e-35	1.21788e-41	2.86762e-34	1.33872e-36	1.33872e-36	5.3422e-39	5.3422e-39	5.3422e-39	7.75407e-41
Quadratic SVM C=1	0.0190872	0.0119533	1.16295e-17	1	2.5168e-10	3.59987e-18	5.79064e-11	7.38949e-14	3.17257e-17	0.00238739	1.06645e-06	8.52078e-05	0.00534908	1.58166e-08	0.0758078	2.96645e-05	2.96645e-05	6.42203e-07	6.42203e-07	6.42203e-07	2.51779e-07
Quadratic SVM C=0.1	7.08149e-10	0.0632931	6.26118e-24	2.5168e-10	1	3.17568e-47	2.91924e-16	1.94635e-30	1.22398e-28	2.31829e-11	5.34326e-16	5.18312e-14	5.02791e-11	5.28384e-19	3.02418e-09	4.6108e-14	4.6108e-14	1.45649e-16	1.45649e-16	1.45649e-16	5.22022e-17
Quadratic SVM C=0.01	2.88025e-48	4.26917e-41	3.40807e-06	3.59987e-18	3.17568e-47	1	9.7795e-58	2.90916e-59	6.12903e-58	4.98262e-45	1.33412e-49	3.00263e-48	4.75777e-46	5.21619e-53	1.68275e-45	4.87557e-48	4.87557e-48	6.97972e-50	6.97972e-50	6.97972e-50	1.33452e-50
RBF SVM C=1	0.026675	4.8459e-10	3.69024e-18	5.79064e-11	2.91924e-16	9.7795e-58	1	1.2936e-10	3.0646e-09	0.426277	0.235975	0.951339	0.2869	0.0454588	0.00772229	0.81293	0.81293	0.258944	0.258944	0.258944	0.23695
RBF SVM C=0.1	4.17289e-15	3.35388e-15	1.92382e-49	7.38949e-14	1.94635e-30	2.90916e-59	1.2936e-10	1	0.00131553	6.3993e-12	2.29004e-07	2.38779e-09	1.35315e-12	5.2595e-06	1.85453e-15	9.44572e-08	9.44572e-08	4.2408e-07	4.2408e-07	4.2408e-07	4.14998e-07
RBF SVM C=0.01	1.70973e-13	1.2479e-14	7.67091e-18	3.17257e-17	1.22398e-28	6.12903e-58	3.0646e-09	0.00131553	1	1.08819e-10	1.36447e-05	3.30008e-08	2.51908e-11	4.72667e-05	3.52078e-14	8.68501e-07	8.68501e-07	3.61923e-06	3.61923e-06	3.61923e-06	4.09892e-06
LogitBoost NLC=100 LR=0.1	0.325978	1.39855e-06	1.67953e-36	0.00238739	2.31829e-11	4.98262e-45	0.426277	6.3993e-12	1.08819e-10	1	8.05436e-05	0.00698299	0.408976	8.63889e-07	0.00125062	0.0131524	0.0131524	9.81285e-05	9.81285e-05	9.81285e-05	1.90993e-05
LogitBoost NLC=100 LR=1	0.00379571	3.23967e-10	3.26716e-38	1.06645e-06	5.34326e-16	1.33412e-49	0.235975	2.29004e-07	1.36447e-05	8.05436e-05	1	0.00723504	2.8858e-05	0.0507953	6.71993e-08	0.120793	0.120793	0.929802	0.929802	0.929802	0.965759
LogitBoost NLC=200 LR=0.1	0.0535387	4.40844e-08	1.07549e-36	8.52078e-05	5.18312e-14	3.00263e-48	0.951339	2.38779e-09	3.30008e-08	0.00698299	0.00723504	1	0.00100139	0.000101383	1.85794e-06	0.624791	0.624791	0.0270474	0.0270474	0.0270474	0.00503443
LogitBoost NLC=200 LR=0.05	0.451115	5.98481e-06	2.6247e-35	0.00534908	5.02791e-11	4.75777e-46	0.2869	1.35315e-12	2.51908e-11	0.408976	2.8858e-05	0.00100139	1	9.54564e-08	0.00748588	0.0065828	0.0065828	1.21786e-05	1.21786e-05	1.21786e-05	2.32494e-05
LogitBoost NLC=200 LR=1	0.000132141	2.36595e-10	1.21788e-41	1.58166e-08	5.28384e-19	5.21619e-53	0.0454588	5.2595e-06	4.72667e-05	8.63889e-07	0.0507953	0.000101383	9.54564e-08	1	5.53271e-10	0.00154782	0.00154782	0.145318	0.145318	0.145318	0.136473
LogitBoost NLC=500 LR=0.01	0.619051	0.000144107	2.86762e-34	0.0758078	3.02418e-09	1.68275e-45	0.00772229	1.85453e-15	3.52078e-14	0.00125062	6.71993e-08	1.85794e-06	0.00748588	5.53271e-10	1	1.54283e-05	1.54283e-05	3.71725e-08	3.71725e-08	3.71725e-08	1.10268e-08
GentleBoost NLC=100 LR=0.1	0.0279653	2.66227e-07	1.33872e-36	2.96645e-05	4.6108e-14	4.87557e-48	0.81293	9.44572e-08	8.68501e-07	0.0131524	0.120793	0.624791	0.0065828	0.00154782	1.54283e-05	1	1	0.00917425	0.00917425	0.00917425	0.0699971
GentleBoost NLC=100 LR=1	0.0279653	2.66227e-07	1.33872e-36	2.96645e-05	4.6108e-14	4.87557e-48	0.81293	9.44572e-08	8.68501e-07	0.0131524	0.120793	0.624791	0.0065828	0.00154782	1.54283e-05	1	1	0.00917425	0.00917425	0.00917425	0.0699971
GentleBoost NLC=200 LR=0.1	0.00224125	6.06198e-11	5.3422e-39	6.42203e-07	1.45649e-16	6.97972e-50	0.258944	4.2408e-07	3.61923e-06	9.81285e-05	0.929802	0.0270474	1.21786e-05	0.145318	3.71725e-08	0.00917425	0.00917425	1	1	1	0.911627
GentleBoost NLC=200 LR=0.05	0.00224125	6.06198e-11	5.3422e-39	6.42203e-07	1.45649e-16	6.97972e-50	0.258944	4.2408e-07	3.61923e-06	9.81285e-05	0.929802	0.0270474	1.21786e-05	0.145318	3.71725e-08	0.00917425	0.00917425	1	1	1	0.911627
GentleBoost NLC=200 LR=1	0.00224125	6.06198e-11	5.3422e-39	6.42203e-07	1.45649e-16	6.97972e-50	0.258944	4.2408e-07	3.61923e-06	9.81285e-05	0.929802	0.0270474	1.21786e-05	0.145318	3.71725e-08	0.00917425	0.00917425	1	1	1	0.911627
GentleBoost NLC=500 LR=0.01	0.00130466	3.77298e-11	7.75407e-41	2.51779e-07	5.22022e-17	1.33452e-50	0.23695	4.14998e-07	4.09892e-06	1.90993e-05	0.965759	0.00503443	2.32494e-05	0.136473	1.10268e-08	0.0699971	0.0699971	0.911627	0.911627	0.911627	1

## Sheet: Recall Differences
	Cubic SVM C=1	Cubic SVM C=0.1	Cubic SVM C=0.01	Quadratic SVM C=1	Quadratic SVM C=0.1	Quadratic SVM C=0.01	RBF SVM C=1	RBF SVM C=0.1	RBF SVM C=0.01	LogitBoost NLC=100 LR=0.1	LogitBoost NLC=100 LR=1	LogitBoost NLC=200 LR=0.1	LogitBoost NLC=200 LR=0.05	LogitBoost NLC=200 LR=1	LogitBoost NLC=500 LR=0.01	GentleBoost NLC=100 LR=0.1	GentleBoost NLC=100 LR=1	GentleBoost NLC=200 LR=0.1	GentleBoost NLC=200 LR=0.05	GentleBoost NLC=200 LR=1	GentleBoost NLC=500 LR=0.01
Cubic SVM C=1	0	6.4	30	3	9.04	37.64	-2.76	-11.4	-10.84	-1.36	-4.12	-2.68	-1.04	-5.28	0.68	-3.08	-3.08	-4.24	-4.24	-4.24	-4.24
Cubic SVM C=0.1	-6.4	0	23.6	-3.4	2.64	31.24	-9.16	-17.8	-17.24	-7.76	-10.52	-9.08	-7.44	-11.68	-5.72	-9.48	-9.48	-10.64	-10.64	-10.64	-10.64
Cubic SVM C=0.01	-30	-23.6	0	-27	-20.96	7.64	-32.76	-41.4	-40.84	-31.36	-34.12	-32.68	-31.04	-35.28	-29.32	-33.08	-33.08	-34.24	-34.24	-34.24	-34.24
Quadratic SVM C=1	-3	3.4	27	0	6.04	34.64	-5.76	-14.4	-13.84	-4.36	-7.12	-5.68	-4.04	-8.28	-2.32	-6.08	-6.08	-7.24	-7.24	-7.24	-7.24
Quadratic SVM C=0.1	-9.04	-2.64	20.96	-6.04	0	28.6	-11.8	-20.44	-19.88	-10.4	-13.16	-11.72	-10.08	-14.32	-8.36	-12.12	-12.12	-13.28	-13.28	-13.28	-13.28
Quadratic SVM C=0.01	-37.64	-31.24	-7.64	-34.64	-28.6	0	-40.4	-49.04	-48.48	-39	-41.76	-40.32	-38.68	-42.92	-36.96	-40.72	-40.72	-41.88	-41.88	-41.88	-41.88
RBF SVM C=1	2.76	9.16	32.76	5.76	11.8	40.4	0	-8.64	-8.08	1.4	-1.36	0.08	1.72	-2.52	3.44	-0.32	-0.32	-1.48	-1.48	-1.48	-1.48
RBF SVM C=0.1	11.4	17.8	41.4	14.4	20.44	49.04	8.64	0	0.56	10.04	7.28	8.72	10.36	6.12	12.08	8.32	8.32	7.16	7.16	7.16	7.16
RBF SVM C=0.01	10.84	17.24	40.84	13.84	19.88	48.48	8.08	-0.56	0	9.48	6.72	8.16	9.8	5.56	11.52	7.76	7.76	6.6	6.6	6.6	6.6
LogitBoost NLC=100 LR=0.1	1.36	7.76	31.36	4.36	10.4	39	-1.4	-10.04	-9.48	0	-2.76	-1.32	0.32	-3.92	2.04	-1.72	-1.72	-2.88	-2.88	-2.88	-2.88
LogitBoost NLC=100 LR=1	4.12	10.52	34.12	7.12	13.16	41.76	1.36	-7.28	-6.72	2.76	0	1.44	3.08	-1.16	4.8	1.04	1.04	-0.12	-0.12	-0.12	-0.12
LogitBoost NLC=200 LR=0.1	2.68	9.08	32.68	5.68	11.72	40.32	-0.08	-8.72	-8.16	1.32	-1.44	0	1.64	-2.6	3.36	-0.4	-0.4	-1.56	-1.56	-1.56	-1.56
LogitBoost NLC=200 LR=0.05	1.04	7.44	31.04	4.04	10.08	38.68	-1.72	-10.36	-9.8	-0.32	-3.08	-1.64	0	-4.24	1.72	-2.04	-2.04	-3.2	-3.2	-3.2	-3.2
LogitBoost NLC=200 LR=1	5.28	11.68	35.28	8.28	14.32	42.92	2.52	-6.12	-5.56	3.92	1.16	2.6	4.24	0	5.96	2.2	2.2	1.04	1.04	1.04	1.04
LogitBoost NLC=500 LR=0.01	-0.68	5.72	29.32	2.32	8.36	36.96	-3.44	-12.08	-11.52	-2.04	-4.8	-3.36	-1.72	-5.96	0	-3.76	-3.76	-4.92	-4.92	-4.92	-4.92
GentleBoost NLC=100 LR=0.1	3.08	9.48	33.08	6.08	12.12	40.72	0.32	-8.32	-7.76	1.72	-1.04	0.4	2.04	-2.2	3.76	0	0	-1.16	-1.16	-1.16	-1.16
GentleBoost NLC=100 LR=1	3.08	9.48	33.08	6.08	12.12	40.72	0.32	-8.32	-7.76	1.72	-1.04	0.4	2.04	-2.2	3.76	0	0	-1.16	-1.16	-1.16	-1.16
GentleBoost NLC=200 LR=0.1	4.24	10.64	34.24	7.24	13.28	41.88	1.48	-7.16	-6.6	2.88	0.12	1.56	3.2	-1.04	4.92	1.16	1.16	0	0	0	-2.13163e-16
GentleBoost NLC=200 LR=0.05	4.24	10.64	34.24	7.24	13.28	41.88	1.48	-7.16	-6.6	2.88	0.12	1.56	3.2	-1.04	4.92	1.16	1.16	0	0	0	-2.13163e-16
GentleBoost NLC=200 LR=1	4.24	10.64	34.24	7.24	13.28	41.88	1.48	-7.16	-6.6	2.88	0.12	1.56	3.2	-1.04	4.92	1.16	1.16	0	0	0	-2.13163e-16
GentleBoost NLC=500 LR=0.01	4.24	10.64	34.24	7.24	13.28	41.88	1.48	-7.16	-6.6	2.88	0.12	1.56	3.2	-1.04	4.92	1.16	1.16	2.13163e-16	2.13163e-16	2.13163e-16	0

## Sheet: Test Types
	Cubic SVM C=1	Cubic SVM C=0.1	Cubic SVM C=0.01	Quadratic SVM C=1	Quadratic SVM C=0.1	Quadratic SVM C=0.01	RBF SVM C=1	RBF SVM C=0.1	RBF SVM C=0.01	LogitBoost NLC=100 LR=0.1	LogitBoost NLC=100 LR=1	LogitBoost NLC=200 LR=0.1	LogitBoost NLC=200 LR=0.05	LogitBoost NLC=200 LR=1	LogitBoost NLC=500 LR=0.01	GentleBoost NLC=100 LR=0.1	GentleBoost NLC=100 LR=1	GentleBoost NLC=200 LR=0.1	GentleBoost NLC=200 LR=0.05	GentleBoost NLC=200 LR=1	GentleBoost NLC=500 LR=0.01
Cubic SVM C=1	self	wilcoxon	paired_t	paired_t	paired_t	paired_t	wilcoxon	paired_t	paired_t	paired_t	paired_t	paired_t	paired_t	paired_t	paired_t	paired_t	paired_t	paired_t	paired_t	paired_t	paired_t
Cubic SVM C=0.1	wilcoxon	self	wilcoxon	paired_t	paired_t	paired_t	paired_t	wilcoxon	wilcoxon	paired_t	paired_t	paired_t	paired_t	wilcoxon	paired_t	wilcoxon	wilcoxon	paired_t	paired_t	paired_t	paired_t
Cubic SVM C=0.01	paired_t	wilcoxon	self	wilcoxon	paired_t	paired_t	wilcoxon	paired_t	wilcoxon	paired_t	paired_t	paired_t	paired_t	paired_t	paired_t	paired_t	paired_t	paired_t	paired_t	paired_t	paired_t
Quadratic SVM C=1	paired_t	paired_t	wilcoxon	self	wilcoxon	wilcoxon	wilcoxon	wilcoxon	paired_t	paired_t	paired_t	paired_t	paired_t	paired_t	paired_t	paired_t	paired_t	paired_t	paired_t	paired_t	paired_t
Quadratic SVM C=0.1	paired_t	paired_t	paired_t	wilcoxon	self	paired_t	wilcoxon	paired_t	paired_t	paired_t	paired_t	paired_t	paired_t	paired_t	paired_t	paired_t	paired_t	paired_t	paired_t	paired_t	paired_t
Quadratic SVM C=0.01	paired_t	paired_t	paired_t	wilcoxon	paired_t	self	paired_t	paired_t	paired_t	paired_t	paired_t	paired_t	paired_t	paired_t	paired_t	paired_t	paired_t	paired_t	paired_t	paired_t	paired_t
RBF SVM C=1	wilcoxon	paired_t	wilcoxon	wilcoxon	wilcoxon	paired_t	self	paired_t	paired_t	wilcoxon	wilcoxon	paired_t	wilcoxon	paired_t	paired_t	paired_t	paired_t	paired_t	paired_t	paired_t	paired_t
RBF SVM C=0.1	paired_t	wilcoxon	paired_t	wilcoxon	paired_t	paired_t	paired_t	self	wilcoxon	paired_t	paired_t	paired_t	paired_t	paired_t	paired_t	wilcoxon	wilcoxon	paired_t	paired_t	paired_t	paired_t
RBF SVM C=0.01	paired_t	wilcoxon	wilcoxon	paired_t	paired_t	paired_t	paired_t	wilcoxon	self	paired_t	wilcoxon	paired_t	paired_t	paired_t	paired_t	wilcoxon	wilcoxon	paired_t	paired_t	paired_t	paired_t
LogitBoost NLC=100 LR=0.1	paired_t	paired_t	paired_t	paired_t	paired_t	paired_t	wilcoxon	paired_t	paired_t	self	wilcoxon	wilcoxon	wilcoxon	wilcoxon	wilcoxon	wilcoxon	wilcoxon	wilcoxon	wilcoxon	wilcoxon	wilcoxon
LogitBoost NLC=100 LR=1	paired_t	paired_t	paired_t	paired_t	paired_t	paired_t	wilcoxon	paired_t	wilcoxon	wilcoxon	self	wilcoxon	wilcoxon	wilcoxon	wilcoxon	wilcoxon	wilcoxon	wilcoxon	wilcoxon	wilcoxon	wilcoxon
LogitBoost NLC=200 LR=0.1	paired_t	paired_t	paired_t	paired_t	paired_t	paired_t	paired_t	paired_t	paired_t	wilcoxon	wilcoxon	self	wilcoxon	wilcoxon	wilcoxon	wilcoxon	wilcoxon	wilcoxon	wilcoxon	wilcoxon	wilcoxon
LogitBoost NLC=200 LR=0.05	paired_t	paired_t	paired_t	paired_t	paired_t	paired_t	wilcoxon	paired_t	paired_t	wilcoxon	wilcoxon	wilcoxon	self	wilcoxon	wilcoxon	wilcoxon	wilcoxon	wilcoxon	wilcoxon	wilcoxon	wilcoxon
LogitBoost NLC=200 LR=1	paired_t	wilcoxon	paired_t	paired_t	paired_t	paired_t	paired_t	paired_t	paired_t	wilcoxon	wilcoxon	wilcoxon	wilcoxon	self	wilcoxon	wilcoxon	wilcoxon	wilcoxon	wilcoxon	wilcoxon	wilcoxon
LogitBoost NLC=500 LR=0.01	paired_t	paired_t	paired_t	paired_t	paired_t	paired_t	paired_t	paired_t	paired_t	wilcoxon	wilcoxon	wilcoxon	wilcoxon	wilcoxon	self	wilcoxon	wilcoxon	wilcoxon	wilcoxon	wilcoxon	wilcoxon
GentleBoost NLC=100 LR=0.1	paired_t	wilcoxon	paired_t	paired_t	paired_t	paired_t	paired_t	wilcoxon	wilcoxon	wilcoxon	wilcoxon	wilcoxon	wilcoxon	wilcoxon	wilcoxon	self	all_zero	wilcoxon	wilcoxon	wilcoxon	wilcoxon
GentleBoost NLC=100 LR=1	paired_t	wilcoxon	paired_t	paired_t	paired_t	paired_t	paired_t	wilcoxon	wilcoxon	wilcoxon	wilcoxon	wilcoxon	wilcoxon	wilcoxon	wilcoxon	all_zero	self	wilcoxon	wilcoxon	wilcoxon	wilcoxon
GentleBoost NLC=200 LR=0.1	paired_t	paired_t	paired_t	paired_t	paired_t	paired_t	paired_t	paired_t	paired_t	wilcoxon	wilcoxon	wilcoxon	wilcoxon	wilcoxon	wilcoxon	wilcoxon	wilcoxon	self	all_zero	all_zero	wilcoxon
GentleBoost NLC=200 LR=0.05	paired_t	paired_t	paired_t	paired_t	paired_t	paired_t	paired_t	paired_t	paired_t	wilcoxon	wilcoxon	wilcoxon	wilcoxon	wilcoxon	wilcoxon	wilcoxon	wilcoxon	all_zero	self	all_zero	wilcoxon
GentleBoost NLC=200 LR=1	paired_t	paired_t	paired_t	paired_t	paired_t	paired_t	paired_t	paired_t	paired_t	wilcoxon	wilcoxon	wilcoxon	wilcoxon	wilcoxon	wilcoxon	wilcoxon	wilcoxon	all_zero	all_zero	self	wilcoxon
GentleBoost NLC=500 LR=0.01	paired_t	paired_t	paired_t	paired_t	paired_t	paired_t	paired_t	paired_t	paired_t	wilcoxon	wilcoxon	wilcoxon	wilcoxon	wilcoxon	wilcoxon	wilcoxon	wilcoxon	wilcoxon	wilcoxon	wilcoxon	self
