# Supplementary material for: SHAP-Based Identification of Potential Acoustic Biomarkers in Patients with Post-Thyroidectomy Voice Disorder
Source: Diagnostics (Basel). 2025 Aug 18;15(16):2065. doi: 10.3390/diagnostics15162065 (PMC12385800; doi:10.3390/diagnostics15162065)
Supplement: Supplementary file 1 [file diagnostics-15-02065-s001.zip › Supplementary_File_26_Specificity_Statistical_Test_Results.xlsx]

## Sheet: P-Values
	Cubic SVM C=1	Cubic SVM C=0.1	Cubic SVM C=0.01	Quadratic SVM C=1	Quadratic SVM C=0.1	Quadratic SVM C=0.01	RBF SVM C=1	RBF SVM C=0.1	RBF SVM C=0.01	LogitBoost NLC=100 LR=0.1	LogitBoost NLC=100 LR=1	LogitBoost NLC=200 LR=0.1	LogitBoost NLC=200 LR=0.05	LogitBoost NLC=200 LR=1	LogitBoost NLC=500 LR=0.01	GentleBoost NLC=100 LR=0.1	GentleBoost NLC=100 LR=1	GentleBoost NLC=200 LR=0.1	GentleBoost NLC=200 LR=0.05	GentleBoost NLC=200 LR=1	GentleBoost NLC=500 LR=0.01
Cubic SVM C=1	1	6.12904e-09	1.52481e-17	0.327902	6.39125e-05	6.49777e-39	0.0185387	1.00076e-24	1.31706e-23	0.545357	0.83339	0.953959	0.265325	0.287303	0.346655	0.930545	0.930545	0.951702	0.951702	0.951702	0.603687
Cubic SVM C=0.1	6.12904e-09	1	1.27527e-17	0.000194135	0.576574	2.89804e-33	2.6489e-11	6.18442e-36	8.42619e-35	1.83858e-07	3.31116e-06	6.13927e-06	2.46778e-08	4.47009e-09	6.3942e-07	2.50357e-06	2.50357e-06	1.1359e-06	1.1359e-06	1.1359e-06	8.60694e-06
Cubic SVM C=0.01	1.52481e-17	1.27527e-17	1	8.75118e-18	9.33843e-26	1.16977e-13	2.21957e-38	2.19362e-55	4.91716e-54	1.92743e-32	5.75539e-33	9.55576e-18	6.13891e-18	1.58509e-35	7.01027e-33	8.93891e-33	8.93891e-33	7.26128e-34	7.26128e-34	7.26128e-34	2.1391e-33
Quadratic SVM C=1	0.327902	0.000194135	8.75118e-18	1	2.1838e-07	3.31392e-18	2.40038e-08	1.43312e-25	3.24616e-24	0.271858	0.46737	0.602254	0.104015	0.135295	0.182776	0.625839	0.625839	0.537768	0.537768	0.537768	0.849518
Quadratic SVM C=0.1	6.39125e-05	0.576574	9.33843e-26	2.1838e-07	1	2.00789e-17	2.25451e-14	3.24915e-33	3.94507e-32	4.03385e-05	0.0001038	0.000237234	3.20486e-06	3.31238e-06	1.61995e-05	0.000367765	0.000367765	0.000113869	0.000113869	0.000113869	0.000403874
Quadratic SVM C=0.01	6.49777e-39	2.89804e-33	1.16977e-13	3.31392e-18	2.00789e-17	1	3.2081e-18	2.30671e-57	3.30073e-56	1.60707e-35	4.49443e-36	8.01918e-18	6.10914e-37	4.98609e-39	1.06834e-36	4.86419e-18	4.86419e-18	7.0774e-18	7.0774e-18	7.0774e-18	5.99505e-18
RBF SVM C=1	0.0185387	2.6489e-11	2.21957e-38	2.40038e-08	2.25451e-14	3.2081e-18	1	3.97461e-19	6.6359e-18	0.0663193	0.0244536	0.01144	0.167879	0.128897	0.11195	0.00818377	0.00818377	0.00879658	0.00879658	0.00879658	0.00339538
RBF SVM C=0.1	1.00076e-24	6.18442e-36	2.19362e-55	1.43312e-25	3.24915e-33	2.30671e-57	3.97461e-19	1	0.000616842	6.92548e-23	1.42302e-23	1.96949e-24	1.33328e-21	1.30534e-22	1.3723e-22	3.95357e-25	3.95357e-25	3.32216e-26	3.32216e-26	3.32216e-26	1.30107e-26
RBF SVM C=0.01	1.31706e-23	8.42619e-35	4.91716e-54	3.24616e-24	3.94507e-32	3.30073e-56	6.6359e-18	0.000616842	1	5.46372e-15	3.05216e-22	6.52963e-23	3.5702e-20	2.25021e-21	3.7256e-21	1.38074e-23	1.38074e-23	1.56798e-24	1.56798e-24	1.56798e-24	3.73536e-25
LogitBoost NLC=100 LR=0.1	0.545357	1.83858e-07	1.92743e-32	0.271858	4.03385e-05	1.60707e-35	0.0663193	6.92548e-23	5.46372e-15	1	0.342157	0.0631758	0.0400384	0.337802	0.412701	0.0983298	0.0983298	0.24419	0.24419	0.24419	0.0177484
LogitBoost NLC=100 LR=1	0.83339	3.31116e-06	5.75539e-33	0.46737	0.0001038	4.49443e-36	0.0244536	1.42302e-23	3.05216e-22	0.342157	1	0.670621	0.0220164	0.0140753	0.138601	0.64995	0.64995	0.644754	0.644754	0.644754	0.15385
LogitBoost NLC=200 LR=0.1	0.953959	6.13927e-06	9.55576e-18	0.602254	0.000237234	8.01918e-18	0.01144	1.96949e-24	6.52963e-23	0.0631758	0.670621	1	0.00399688	0.00707681	0.0644537	0.879269	0.879269	0.760749	0.760749	0.760749	0.430407
LogitBoost NLC=200 LR=0.05	0.265325	2.46778e-08	6.13891e-18	0.104015	3.20486e-06	6.10914e-37	0.167879	1.33328e-21	3.5702e-20	0.0400384	0.0220164	0.00399688	1	0.775087	0.541803	0.0104899	0.0104899	0.0273916	0.0273916	0.0273916	0.000329629
LogitBoost NLC=200 LR=1	0.287303	4.47009e-09	1.58509e-35	0.135295	3.31238e-06	4.98609e-39	0.128897	1.30534e-22	2.25021e-21	0.337802	0.0140753	0.00707681	0.775087	1	0.772037	0.0172347	0.0172347	0.0224343	0.0224343	0.0224343	0.000429579
LogitBoost NLC=500 LR=0.01	0.346655	6.3942e-07	7.01027e-33	0.182776	1.61995e-05	1.06834e-36	0.11195	1.3723e-22	3.7256e-21	0.412701	0.138601	0.0644537	0.541803	0.772037	1	0.0672205	0.0672205	0.149926	0.149926	0.149926	0.02449
GentleBoost NLC=100 LR=0.1	0.930545	2.50357e-06	8.93891e-33	0.625839	0.000367765	4.86419e-18	0.00818377	3.95357e-25	1.38074e-23	0.0983298	0.64995	0.879269	0.0104899	0.0172347	0.0672205	1	1	0.740967	0.740967	0.740967	0.25454
GentleBoost NLC=100 LR=1	0.930545	2.50357e-06	8.93891e-33	0.625839	0.000367765	4.86419e-18	0.00818377	3.95357e-25	1.38074e-23	0.0983298	0.64995	0.879269	0.0104899	0.0172347	0.0672205	1	1	0.740967	0.740967	0.740967	0.25454
GentleBoost NLC=200 LR=0.1	0.951702	1.1359e-06	7.26128e-34	0.537768	0.000113869	7.0774e-18	0.00879658	3.32216e-26	1.56798e-24	0.24419	0.644754	0.760749	0.0273916	0.0224343	0.149926	0.740967	0.740967	1	1	1	0.169028
GentleBoost NLC=200 LR=0.05	0.951702	1.1359e-06	7.26128e-34	0.537768	0.000113869	7.0774e-18	0.00879658	3.32216e-26	1.56798e-24	0.24419	0.644754	0.760749	0.0273916	0.0224343	0.149926	0.740967	0.740967	1	1	1	0.169028
GentleBoost NLC=200 LR=1	0.951702	1.1359e-06	7.26128e-34	0.537768	0.000113869	7.0774e-18	0.00879658	3.32216e-26	1.56798e-24	0.24419	0.644754	0.760749	0.0273916	0.0224343	0.149926	0.740967	0.740967	1	1	1	0.169028
GentleBoost NLC=500 LR=0.01	0.603687	8.60694e-06	2.1391e-33	0.849518	0.000403874	5.99505e-18	0.00339538	1.30107e-26	3.73536e-25	0.0177484	0.15385	0.430407	0.000329629	0.000429579	0.02449	0.25454	0.25454	0.169028	0.169028	0.169028	1

## Sheet: Specificity Differences
	Cubic SVM C=1	Cubic SVM C=0.1	Cubic SVM C=0.01	Quadratic SVM C=1	Quadratic SVM C=0.1	Quadratic SVM C=0.01	RBF SVM C=1	RBF SVM C=0.1	RBF SVM C=0.01	LogitBoost NLC=100 LR=0.1	LogitBoost NLC=100 LR=1	LogitBoost NLC=200 LR=0.1	LogitBoost NLC=200 LR=0.05	LogitBoost NLC=200 LR=1	LogitBoost NLC=500 LR=0.01	GentleBoost NLC=100 LR=0.1	GentleBoost NLC=100 LR=1	GentleBoost NLC=200 LR=0.1	GentleBoost NLC=200 LR=0.05	GentleBoost NLC=200 LR=1	GentleBoost NLC=500 LR=0.01
Cubic SVM C=1	0	-5.96	-19.24	-0.84	-5.32	-21.88	3.76	19.96	19.12	0.84	0.28	-0.08	1.64	1.44	1.28	-0.12	-0.12	0.08	0.08	0.08	-0.56
Cubic SVM C=0.1	5.96	0	-13.28	5.12	0.64	-15.92	9.72	25.92	25.08	6.8	6.24	5.88	7.6	7.4	7.24	5.84	5.84	6.04	6.04	6.04	5.4
Cubic SVM C=0.01	19.24	13.28	0	18.4	13.92	117.68	23	39.2	38.36	20.08	19.52	19.16	20.88	20.68	20.52	19.12	19.12	19.32	19.32	19.32	18.68
Quadratic SVM C=1	0.84	-5.12	-18.4	0	-4.48	-21.04	4.6	20.8	19.96	1.68	1.12	0.76	2.48	2.28	2.12	0.72	0.72	0.92	0.92	0.92	0.28
Quadratic SVM C=0.1	5.32	-0.64	-13.92	4.48	0	-16.56	9.08	25.28	24.44	6.16	5.6	5.24	6.96	6.76	6.6	5.2	5.2	5.4	5.4	5.4	4.76
Quadratic SVM C=0.01	21.88	15.92	-117.68	21.04	16.56	0	25.64	41.84	41	22.72	22.16	21.8	23.52	23.32	23.16	21.76	21.76	21.96	21.96	21.96	21.32
RBF SVM C=1	-3.76	-9.72	-23	-4.6	-9.08	-25.64	0	16.2	15.36	-2.92	-3.48	-3.84	-2.12	-2.32	-2.48	-3.88	-3.88	-3.68	-3.68	-3.68	-4.32
RBF SVM C=0.1	-19.96	-25.92	-39.2	-20.8	-25.28	-41.84	-16.2	0	-0.84	-19.12	-19.68	-20.04	-18.32	-18.52	-18.68	-20.08	-20.08	-19.88	-19.88	-19.88	-20.52
RBF SVM C=0.01	-19.12	-25.08	-38.36	-19.96	-24.44	-41	-15.36	0.84	0	-18.28	-18.84	-19.2	-17.48	-17.68	-17.84	-19.24	-19.24	-19.04	-19.04	-19.04	-19.68
LogitBoost NLC=100 LR=0.1	-0.84	-6.8	-20.08	-1.68	-6.16	-22.72	2.92	19.12	18.28	0	-0.56	-0.92	0.8	0.6	0.44	-0.96	-0.96	-0.76	-0.76	-0.76	-1.4
LogitBoost NLC=100 LR=1	-0.28	-6.24	-19.52	-1.12	-5.6	-22.16	3.48	19.68	18.84	0.56	0	-0.36	1.36	1.16	1	-0.4	-0.4	-0.2	-0.2	-0.2	-0.84
LogitBoost NLC=200 LR=0.1	0.08	-5.88	-19.16	-0.76	-5.24	-21.8	3.84	20.04	19.2	0.92	0.36	0	1.72	1.52	1.36	-0.04	-0.04	0.16	0.16	0.16	-0.48
LogitBoost NLC=200 LR=0.05	-1.64	-7.6	-20.88	-2.48	-6.96	-23.52	2.12	18.32	17.48	-0.8	-1.36	-1.72	0	-0.2	-0.36	-1.76	-1.76	-1.56	-1.56	-1.56	-2.2
LogitBoost NLC=200 LR=1	-1.44	-7.4	-20.68	-2.28	-6.76	-23.32	2.32	18.52	17.68	-0.6	-1.16	-1.52	0.2	0	-0.16	-1.56	-1.56	-1.36	-1.36	-1.36	-2
LogitBoost NLC=500 LR=0.01	-1.28	-7.24	-20.52	-2.12	-6.6	-23.16	2.48	18.68	17.84	-0.44	-1	-1.36	0.36	0.16	0	-1.4	-1.4	-1.2	-1.2	-1.2	-1.84
GentleBoost NLC=100 LR=0.1	0.12	-5.84	-19.12	-0.72	-5.2	-21.76	3.88	20.08	19.24	0.96	0.4	0.04	1.76	1.56	1.4	0	0	0.2	0.2	0.2	-0.44
GentleBoost NLC=100 LR=1	0.12	-5.84	-19.12	-0.72	-5.2	-21.76	3.88	20.08	19.24	0.96	0.4	0.04	1.76	1.56	1.4	0	0	0.2	0.2	0.2	-0.44
GentleBoost NLC=200 LR=0.1	-0.08	-6.04	-19.32	-0.92	-5.4	-21.96	3.68	19.88	19.04	0.76	0.2	-0.16	1.56	1.36	1.2	-0.2	-0.2	0	0	0	-0.64
GentleBoost NLC=200 LR=0.05	-0.08	-6.04	-19.32	-0.92	-5.4	-21.96	3.68	19.88	19.04	0.76	0.2	-0.16	1.56	1.36	1.2	-0.2	-0.2	0	0	0	-0.64
GentleBoost NLC=200 LR=1	-0.08	-6.04	-19.32	-0.92	-5.4	-21.96	3.68	19.88	19.04	0.76	0.2	-0.16	1.56	1.36	1.2	-0.2	-0.2	0	0	0	-0.64
GentleBoost NLC=500 LR=0.01	0.56	-5.4	-18.68	-0.28	-4.76	-21.32	4.32	20.52	19.68	1.4	0.84	0.48	2.2	2	1.84	0.44	0.44	0.64	0.64	0.64	0

## Sheet: Test Types
	Cubic SVM C=1	Cubic SVM C=0.1	Cubic SVM C=0.01	Quadratic SVM C=1	Quadratic SVM C=0.1	Quadratic SVM C=0.01	RBF SVM C=1	RBF SVM C=0.1	RBF SVM C=0.01	LogitBoost NLC=100 LR=0.1	LogitBoost NLC=100 LR=1	LogitBoost NLC=200 LR=0.1	LogitBoost NLC=200 LR=0.05	LogitBoost NLC=200 LR=1	LogitBoost NLC=500 LR=0.01	GentleBoost NLC=100 LR=0.1	GentleBoost NLC=100 LR=1	GentleBoost NLC=200 LR=0.1	GentleBoost NLC=200 LR=0.05	GentleBoost NLC=200 LR=1	GentleBoost NLC=500 LR=0.01
Cubic SVM C=1	self	wilcoxon	wilcoxon	wilcoxon	wilcoxon	paired_t	wilcoxon	paired_t	paired_t	wilcoxon	paired_t	paired_t	wilcoxon	paired_t	paired_t	paired_t	paired_t	paired_t	paired_t	paired_t	wilcoxon
Cubic SVM C=0.1	wilcoxon	self	wilcoxon	wilcoxon	paired_t	paired_t	paired_t	paired_t	paired_t	paired_t	wilcoxon	paired_t	paired_t	paired_t	wilcoxon	paired_t	paired_t	paired_t	paired_t	paired_t	paired_t
Cubic SVM C=0.01	wilcoxon	wilcoxon	self	wilcoxon	paired_t	wilcoxon	paired_t	paired_t	paired_t	paired_t	paired_t	wilcoxon	wilcoxon	paired_t	paired_t	paired_t	paired_t	paired_t	paired_t	paired_t	paired_t
Quadratic SVM C=1	wilcoxon	wilcoxon	wilcoxon	self	wilcoxon	wilcoxon	wilcoxon	paired_t	paired_t	paired_t	paired_t	paired_t	paired_t	paired_t	paired_t	paired_t	paired_t	paired_t	paired_t	paired_t	paired_t
Quadratic SVM C=0.1	wilcoxon	paired_t	paired_t	wilcoxon	self	wilcoxon	wilcoxon	paired_t	paired_t	paired_t	paired_t	paired_t	paired_t	paired_t	paired_t	wilcoxon	wilcoxon	paired_t	paired_t	paired_t	paired_t
Quadratic SVM C=0.01	paired_t	paired_t	wilcoxon	wilcoxon	wilcoxon	self	wilcoxon	paired_t	paired_t	paired_t	paired_t	wilcoxon	paired_t	paired_t	paired_t	wilcoxon	wilcoxon	wilcoxon	wilcoxon	wilcoxon	wilcoxon
RBF SVM C=1	wilcoxon	paired_t	paired_t	wilcoxon	wilcoxon	wilcoxon	self	paired_t	paired_t	wilcoxon	paired_t	paired_t	paired_t	paired_t	paired_t	paired_t	paired_t	wilcoxon	wilcoxon	wilcoxon	paired_t
RBF SVM C=0.1	paired_t	paired_t	paired_t	paired_t	paired_t	paired_t	paired_t	self	wilcoxon	paired_t	paired_t	paired_t	paired_t	paired_t	paired_t	paired_t	paired_t	paired_t	paired_t	paired_t	paired_t
RBF SVM C=0.01	paired_t	paired_t	paired_t	paired_t	paired_t	paired_t	paired_t	wilcoxon	self	wilcoxon	paired_t	paired_t	paired_t	paired_t	paired_t	paired_t	paired_t	paired_t	paired_t	paired_t	paired_t
LogitBoost NLC=100 LR=0.1	wilcoxon	paired_t	paired_t	paired_t	paired_t	paired_t	wilcoxon	paired_t	wilcoxon	self	wilcoxon	wilcoxon	wilcoxon	wilcoxon	wilcoxon	wilcoxon	wilcoxon	wilcoxon	wilcoxon	wilcoxon	wilcoxon
LogitBoost NLC=100 LR=1	paired_t	wilcoxon	paired_t	paired_t	paired_t	paired_t	paired_t	paired_t	paired_t	wilcoxon	self	wilcoxon	wilcoxon	wilcoxon	wilcoxon	wilcoxon	wilcoxon	wilcoxon	wilcoxon	wilcoxon	wilcoxon
LogitBoost NLC=200 LR=0.1	paired_t	paired_t	wilcoxon	paired_t	paired_t	wilcoxon	paired_t	paired_t	paired_t	wilcoxon	wilcoxon	self	wilcoxon	wilcoxon	wilcoxon	wilcoxon	wilcoxon	wilcoxon	wilcoxon	wilcoxon	wilcoxon
LogitBoost NLC=200 LR=0.05	wilcoxon	paired_t	wilcoxon	paired_t	paired_t	paired_t	paired_t	paired_t	paired_t	wilcoxon	wilcoxon	wilcoxon	self	wilcoxon	wilcoxon	wilcoxon	wilcoxon	wilcoxon	wilcoxon	wilcoxon	wilcoxon
LogitBoost NLC=200 LR=1	paired_t	paired_t	paired_t	paired_t	paired_t	paired_t	paired_t	paired_t	paired_t	wilcoxon	wilcoxon	wilcoxon	wilcoxon	self	wilcoxon	wilcoxon	wilcoxon	wilcoxon	wilcoxon	wilcoxon	wilcoxon
LogitBoost NLC=500 LR=0.01	paired_t	wilcoxon	paired_t	paired_t	paired_t	paired_t	paired_t	paired_t	paired_t	wilcoxon	wilcoxon	wilcoxon	wilcoxon	wilcoxon	self	wilcoxon	wilcoxon	wilcoxon	wilcoxon	wilcoxon	wilcoxon
GentleBoost NLC=100 LR=0.1	paired_t	paired_t	paired_t	paired_t	wilcoxon	wilcoxon	paired_t	paired_t	paired_t	wilcoxon	wilcoxon	wilcoxon	wilcoxon	wilcoxon	wilcoxon	self	all_zero	wilcoxon	wilcoxon	wilcoxon	wilcoxon
GentleBoost NLC=100 LR=1	paired_t	paired_t	paired_t	paired_t	wilcoxon	wilcoxon	paired_t	paired_t	paired_t	wilcoxon	wilcoxon	wilcoxon	wilcoxon	wilcoxon	wilcoxon	all_zero	self	wilcoxon	wilcoxon	wilcoxon	wilcoxon
GentleBoost NLC=200 LR=0.1	paired_t	paired_t	paired_t	paired_t	paired_t	wilcoxon	wilcoxon	paired_t	paired_t	wilcoxon	wilcoxon	wilcoxon	wilcoxon	wilcoxon	wilcoxon	wilcoxon	wilcoxon	self	all_zero	all_zero	wilcoxon
GentleBoost NLC=200 LR=0.05	paired_t	paired_t	paired_t	paired_t	paired_t	wilcoxon	wilcoxon	paired_t	paired_t	wilcoxon	wilcoxon	wilcoxon	wilcoxon	wilcoxon	wilcoxon	wilcoxon	wilcoxon	all_zero	self	all_zero	wilcoxon
GentleBoost NLC=200 LR=1	paired_t	paired_t	paired_t	paired_t	paired_t	wilcoxon	wilcoxon	paired_t	paired_t	wilcoxon	wilcoxon	wilcoxon	wilcoxon	wilcoxon	wilcoxon	wilcoxon	wilcoxon	all_zero	all_zero	self	wilcoxon
GentleBoost NLC=500 LR=0.01	wilcoxon	paired_t	paired_t	paired_t	paired_t	wilcoxon	paired_t	paired_t	paired_t	wilcoxon	wilcoxon	wilcoxon	wilcoxon	wilcoxon	wilcoxon	wilcoxon	wilcoxon	wilcoxon	wilcoxon	wilcoxon	self
