# Supplementary material for: SHAP-Based Identification of Potential Acoustic Biomarkers in Patients with Post-Thyroidectomy Voice Disorder
Source: Diagnostics (Basel). 2025 Aug 18;15(16):2065. doi: 10.3390/diagnostics15162065 (PMC12385800; doi:10.3390/diagnostics15162065)
Supplement: Supplementary file 1 [file diagnostics-15-02065-s001.zip › Supplementary_File_29_Dataset.xlsx]

## Sheet: Sheet1
label	aHNR	aF1BW	aF2BW	iHNR	iF1BW	iF2BW	af0	if0	af1	af2	af1f2ratio	if1	if2	if1f2ratio	aShimLoc	aShimAPQ3	aShimAPQ5	aJittLoc	aJittRAP	aJittPPQ5	iShimLoc	iShimAPQ3	iShimAPQ5	iJittLoc	iJittRAP	iJittPPQ5	aAreaLow	aMaxpeakLow	aMeanpeakLow	aAreaMid	aMaxpeakMid	aMeanpeakMid	aAreaHigh	aMaxpeakHigh	aMeanpeakHigh	iAreaLow	iMaxpeakLow	iMeanpeakLow	iAreaMid	iMaxpeakMid	iMeanpeakMid	iAreaHigh	iMaxpeakHigh	iMeanpeakHigh	aSpectralCentroid	aSpectralFlux	aSpectralFlatness	iSpectralCentroid	iSpectralFlux
0	18.496	151.564	127.463	22.285	104.397	86.565	132.604	137.352	380.941	974.232	0.391016	297.33	2118.67	0.140338	3.01619	1.72374	1.7385	0.301066	0.167259	0.183924	2.72426	1.45076	1.85322	0.228534	0.116204	0.173861	2.35943e-06	0	0	3.76594e-06	9.71456e-09	4.20001e-09	5.44278e-09	5.67275e-12	6.90937e-13	5.40786e-06	2.35486e-08	2.35486e-08	5.62223e-06	7.44434e-08	2.48466e-08	4.7619e-08	4.26944e-11	5.16682e-12	73.0542	4.17162e-07	0.000193172	36.0268	2.3413e-06
0	21.312	332.612	208.691	26.991	86.462	109.599	184.743	195.945	646.406	1275.9	0.506626	327.468	2401.93	0.136336	2.81771	1.56486	1.67189	0.392002	0.191488	0.211038	1.95435	0.934882	0.873997	0.40093	0.208024	0.252448	3.3469e-06	2.43308e-08	2.43308e-08	6.52472e-06	1.37044e-08	5.17983e-09	4.77877e-08	4.88454e-11	4.23142e-12	4.18255e-06	3.19127e-08	3.19127e-08	6.74196e-06	1.0842e-07	3.64092e-08	1.28645e-07	1.04674e-10	1.28021e-11	53.8176	2.05308e-06	0.000210585	39.543	7.13336e-07
0	27.31	173.631	197.235	25.093	119.764	115.816	145.323	232.836	721.796	1241.45	0.581412	252.452	2533.98	0.0996269	7.69879	3.85466	5.37899	0.858209	0.402978	0.416496	3.72234	2.2296	1.91504	0.322199	0.204855	0.189637	2.29375e-06	1.29919e-08	1.29919e-08	1.03583e-05	2.52507e-08	1.12457e-08	6.16551e-08	1.65951e-10	1.73862e-11	3.41277e-06	0	0	3.01182e-06	1.09998e-07	3.7002e-08	7.96831e-08	4.44582e-10	3.40007e-11	56.4576	2.47176e-06	0.00019167	54.6023	6.5835e-07
0	24.913	207.404	199.318	25.406	34.003	131.291	212.412	219.35	733.839	1346.53	0.544983	321.838	2667.52	0.120651	2.88563	1.55081	1.80663	0.296765	0.17756	0.181815	2.65263	1.35353	1.50829	0.344097	0.159138	0.16853	1.85744e-06	8.89217e-09	8.89217e-09	4.00492e-06	5.42076e-09	2.72831e-09	6.16353e-09	4.24073e-12	8.18153e-13	3.40421e-06	1.20684e-08	1.20684e-08	5.41444e-06	5.25007e-08	1.81318e-08	3.93095e-08	1.10721e-10	1.21055e-11	48.8351	9.73261e-07	0.000240012	65.0984	1.42798e-06
0	25.979	349.479	537.036	30.411	91.235	89.289	198.08	211.603	678.48	1197.62	0.566522	326.897	2515.39	0.129959	4.52386	2.14481	2.44668	0.779661	0.478808	0.49413	1.82258	1.04033	1.12657	0.268364	0.177376	0.186651	3.07491e-06	1.48109e-08	1.48109e-08	6.82824e-06	7.77396e-09	3.34291e-09	7.69977e-09	3.03766e-12	6.77926e-13	9.06249e-06	3.30698e-08	3.30698e-08	1.40779e-05	1.26842e-07	4.37712e-08	1.10555e-07	6.00362e-10	4.43304e-11	44.6475	7.66677e-07	8.88895e-05	51.2477	3.33556e-06
0	24.302	182.565	160.267	26.786	25.179	151.694	243.93	254.841	610.512	1089.49	0.560367	259.448	1763.05	0.147159	3.33815	1.84022	2.00024	0.261135	0.170549	0.195917	1.8395	0.883136	0.945803	0.189249	0.123852	0.150274	3.21987e-06	1.57046e-08	1.57046e-08	7.4658e-06	1.10601e-08	5.69501e-09	4.40892e-08	8.52792e-11	9.21116e-12	2.77661e-06	0	0	1.44212e-05	1.1794e-06	3.93378e-07	7.71487e-08	2.41436e-10	1.99799e-11	42.0399	3.33034e-06	0.000166313	33.9706	6.37063e-06
0	25.962	456.351	378.986	32.02	75.964	50.492	246.444	297.789	738.482	1488.82	0.496019	300.59	2467.68	0.121811	2.66504	1.58968	1.60417	0.20005	0.125973	0.150855	1.401	0.558248	0.688914	0.183362	0.111199	0.156355	4.87633e-06	2.18192e-08	2.18192e-08	1.48955e-05	3.33882e-08	8.89236e-09	4.72626e-09	3.76665e-12	3.9552e-13	1.21798e-06	0	0	0.000111414	2.59497e-05	8.65265e-06	2.34345e-07	6.5654e-10	7.50141e-11	90.3751	4.60889e-06	0.000342581	54.9633	8.90474e-06
0	26.33	122.658	133.653	31.887	17.969	33.519	245.184	273.018	683.7	1201.29	0.569137	352.237	2462.11	0.143063	1.47977	0.730789	0.879671	0.24497	0.154524	0.175283	2.29024	1.08074	1.26926	1.10348	0.508329	0.523032	3.80226e-06	1.80128e-08	1.80128e-08	2.08617e-05	4.54966e-08	2.14051e-08	1.85087e-07	5.91109e-10	5.82675e-11	7.86873e-06	0	0	2.35091e-05	1.82523e-07	6.19801e-08	3.87093e-07	7.31424e-10	8.67165e-11	46.7909	7.24121e-06	0.000153976	49.8266	7.38907e-06
0	19.992	125.192	181.689	17.553	124.602	2783.35	242.879	262.684	950.327	1463.38	0.649404	377.458	2747.76	0.137369	1.98263	0.767722	0.901835	0.210355	0.108759	0.117185	2.48856	1.19845	1.42648	0.163878	0.110202	0.146149	6.09738e-07	2.61818e-09	2.61818e-09	4.84138e-05	1.76978e-07	7.59863e-08	6.62458e-08	4.6815e-11	4.87082e-12	2.0685e-06	0	0	8.01025e-06	3.11593e-08	1.07148e-08	1.89635e-07	2.31918e-11	2.85307e-12	99.5075	6.10013e-06	0.000127184	86.5372	1.97396e-06
0	22.514	281.857	83.255	20.617	94.303	46.963	158.281	177.864	538.814	1191.14	0.452352	333.428	2496.87	0.133538	2.83359	1.04383	1.64748	0.798164	0.428374	0.417489	2.21677	0.994245	1.1223	0.321909	0.145513	0.182512	0.000307407	2.39477e-06	2.39477e-06	0.000318821	8.46742e-07	3.16796e-07	8.4723e-07	7.82027e-10	1.39161e-10	0.000266536	2.58798e-06	2.58798e-06	0.00063661	1.67555e-05	5.5964e-06	2.47498e-06	5.7933e-09	4.90035e-10	96.6173	0.000136979	0.000648687	70.8103	0.000177892
0	26.246	484.884	404.801	28.11	72.157	118.742	218.406	245.447	809.084	1324.95	0.610654	294.126	2460.53	0.119538	2.44199	0.861639	1.11484	0.333539	0.133091	0.167382	1.97912	0.937963	1.03377	0.720206	0.464002	0.379323	1.86438e-06	1.3628e-08	1.3628e-08	1.63003e-05	9.08253e-08	2.71264e-08	7.62173e-08	1.17044e-10	1.02581e-11	3.07322e-06	8.69276e-09	8.69276e-09	6.59904e-06	1.05133e-07	3.5551e-08	2.54345e-07	8.98808e-10	9.122e-11	101.03	2.88719e-06	0.000301299	55.2202	3.6148e-06
0	24.21	59.988	70.953	15.69	32.545	82.841	202.765	206.763	505.901	1107.64	0.456737	301.212	2551.09	0.118072	2.02953	1.03671	1.0529	0.190595	0.107668	0.13114	2.46557	1.42859	1.57534	0.246633	0.121223	0.120082	1.00893e-06	4.14364e-09	4.14364e-09	2.40842e-06	5.0237e-09	1.69463e-09	6.26041e-09	3.35265e-12	4.26058e-13	1.38353e-06	7.90138e-09	7.90138e-09	1.78898e-06	2.82127e-08	9.44618e-09	1.44922e-08	8.89453e-12	1.3003e-12	31.7512	2.6362e-07	0.000180208	50.7167	2.45808e-07
0	21.719	399.196	207.799	24.726	93.494	118.793	289.425	306.097	400.058	870.75	0.459441	330.779	844.568	0.391655	1.65344	0.940217	1.00069	0.387307	0.183193	0.207694	1.78185	0.993377	1.00444	0.513542	0.256126	0.237126	1.5304e-05	0	0	0.000254907	1.3977e-06	5.19146e-07	4.6377e-08	6.07653e-11	1.09434e-11	8.00804e-06	0	0	5.88296e-05	7.42129e-07	2.48766e-07	1.04649e-07	5.90609e-11	1.06765e-11	138.878	3.88295e-05	0.000332939	63.9554	6.62257e-06
0	27.125	362.826	423.874	31.089	52.306	198.071	251.068	282.457	787.165	1183.37	0.665187	298.38	2559.26	0.116588	2.69953	1.25954	1.42597	0.297099	0.180914	0.207428	2.57037	1.25445	1.38618	0.392734	0.198807	0.220531	0.000108249	5.18124e-07	5.18124e-07	0.00102622	2.02345e-06	1.24327e-06	4.26523e-06	7.98511e-09	6.80153e-10	6.5208e-05	0	0	0.000484206	1.06192e-05	3.62841e-06	4.02571e-05	1.88234e-07	1.71652e-08	109.15	0.000204678	0.000281281	125.738	9.49444e-05
0	19.65	272.709	217.798	26.531	51.819	183.668	224.381	243.535	676.396	1287.95	0.525171	268.194	2619.96	0.102366	3.56841	1.98841	2.21889	0.364676	0.207548	0.250008	2.54119	1.28012	1.28267	0.411621	0.237184	0.287976	0.000187822	1.19649e-06	1.19649e-06	0.000441501	8.28482e-07	4.26596e-07	2.58326e-06	1.28611e-08	1.29295e-09	0.000122912	0	0	0.000234079	6.31177e-06	2.1074e-06	2.11019e-06	3.44644e-09	4.50368e-10	75.4682	0.000103181	0.000507486	78.988	7.53503e-05
0	28.311	220.039	480.846	29.088	101.523	130.868	200.403	210.683	679.334	1220.48	0.556611	343.341	1346.19	0.255046	1.97487	0.964898	1.02594	0.20619	0.119922	0.136619	2.47107	1.36981	1.45672	0.37316	0.192914	0.182763	4.89092e-06	2.5415e-08	2.5415e-08	1.38526e-05	2.48361e-08	1.27356e-08	7.61666e-09	3.75072e-12	6.74925e-13	4.9978e-06	2.16935e-08	2.16935e-08	9.26019e-06	7.86126e-08	2.81424e-08	5.20393e-08	1.5077e-10	1.21836e-11	49.9675	6.10869e-07	3.37494e-05	36.9802	2.34607e-06
0	29.026	221.832	330.217	27.306	80.517	100.546	218.904	238.956	674.282	1267.42	0.532013	306.3	2648.48	0.115651	2.28477	1.20401	1.4507	0.311777	0.197966	0.208859	3.22452	1.93335	1.97221	0.260717	0.168585	0.162038	6.30747e-07	3.73422e-09	3.73422e-09	2.35442e-06	6.34724e-09	2.88997e-09	2.59638e-08	6.5623e-11	6.22665e-12	9.48518e-07	0	0	1.57217e-06	1.75263e-08	8.79069e-09	1.81926e-08	2.41806e-11	3.91738e-12	49.9292	5.81089e-07	0.000281806	53.2215	4.38675e-07
0	21.711	155.798	301.592	23.731	31.036	209.449	138.29	144.198	537.098	1102.56	0.487136	295.285	2111.62	0.139838	6.18178	2.8817	3.58176	1.08947	0.578827	0.648391	2.22757	0.952704	1.10004	0.413587	0.208378	0.258388	3.55617e-06	1.61525e-08	1.61525e-08	1.78745e-05	8.741e-08	2.26848e-08	5.53499e-09	2.7455e-12	6.35824e-13	6.50513e-06	2.21771e-08	2.21771e-08	3.04137e-05	1.03831e-06	2.59816e-07	2.44161e-08	5.39284e-11	4.53314e-12	49.0027	4.52149e-06	0.000131413	45.6781	8.80484e-06
0	21.694	214.786	116.224	24.711	36.053	101.774	236.315	257.123	670.915	1354.23	0.495421	270.771	2655.74	0.101957	2.53617	1.18645	1.30465	0.277395	0.167707	0.183018	2.68743	1.25947	1.48343	0.287261	0.125936	0.167572	0.000141771	7.65669e-07	7.65669e-07	0.000333536	6.2709e-07	2.6503e-07	1.65222e-06	6.24973e-09	6.0739e-10	0.000103609	0	0	0.000384137	1.2785e-05	4.27946e-06	2.41183e-06	3.782e-09	4.59014e-10	89.0846	6.21081e-05	0.000382863	64.3849	8.45696e-05
0	26.881	289.31	389.655	23.886	60.153	121.157	183.458	197.016	620.163	1276.11	0.48598	339.435	2381.92	0.142505	2.40584	1.2058	1.38274	0.274643	0.125941	0.147517	1.44576	0.731283	0.781384	0.317291	0.150136	0.173852	2.42134e-06	2.06954e-08	2.06954e-08	3.72993e-06	1.10034e-08	3.24825e-09	2.53438e-08	1.8057e-11	2.59857e-12	3.99374e-06	3.62674e-08	3.62674e-08	7.34456e-06	1.39583e-07	4.6673e-08	9.12179e-08	6.20025e-11	9.24419e-12	45.1225	1.39232e-06	0.000295062	35.542	6.33429e-07
0	18.771	185.606	242.028	23.486	63.165	40.537	131.534	140.044	243.34	836.875	0.290772	312.417	2247.58	0.139002	2.91315	1.58242	1.69125	0.287604	0.154354	0.158967	3.77078	1.98316	2.32396	0.312801	0.160774	0.196291	1.47887e-06	6.0275e-09	6.0275e-09	1.89114e-06	1.89986e-11	1.89986e-11	5.45746e-09	4.48378e-12	5.29844e-13	5.76228e-06	2.81067e-08	2.81067e-08	5.18355e-06	5.47437e-08	1.82869e-08	4.0501e-08	3.05123e-11	5.40014e-12	76.2429	3.49424e-07	0.000343996	41.9794	2.96151e-06
0	26.766	304.342	598.471	30.872	100.87	323.829	191.762	197.354	576.865	1230.29	0.468886	371.196	2433.37	0.152544	3.21927	1.78816	1.5864	0.712827	0.446093	0.401754	2.08916	1.11878	1.24841	0.179416	0.108901	0.140164	0.000973018	7.07051e-06	7.07051e-06	0.00175072	5.964e-06	2.22964e-06	2.60685e-06	1.7e-09	4.2077e-10	0.00066564	7.74704e-06	7.74704e-06	0.00235109	8.67699e-05	2.89519e-05	1.29534e-06	1.10695e-09	1.81895e-10	96.4353	0.000231563	0.000406738	91.4926	0.000164242
0	25.546	661.751	417.559	30.256	92.049	109.014	231.867	237.687	106.155	720.243	0.147388	378.345	2649.73	0.142786	2.42319	1.12019	1.19412	0.617107	0.343337	0.277361	2.3904	1.24677	1.40923	0.308581	0.178275	0.198006	1.19921e-06	5.08257e-09	5.08257e-09	3.2903e-06	5.33534e-09	2.67559e-09	4.90746e-09	1.24152e-11	1.16684e-12	1.14271e-06	4.7716e-09	4.7716e-09	2.21764e-06	1.65945e-08	5.61592e-09	1.53066e-08	2.97911e-11	3.57109e-12	68.7546	6.40125e-07	0.000281	57.567	4.61988e-07
0	14.888	175.423	208.448	23.907	105.049	83.01	181.003	203.992	578.809	1207.01	0.479541	356.901	2165.81	0.164788	3.98292	1.94198	2.05211	0.483244	0.239475	0.299107	3.18111	1.56082	1.7425	1.47686	0.894793	0.747088	6.15091e-07	3.53338e-09	3.53338e-09	9.52683e-07	1.69482e-09	5.5254e-10	6.85557e-09	6.83799e-12	6.21287e-13	1.65419e-06	6.45916e-09	6.45916e-09	4.36742e-06	4.29981e-08	1.44588e-08	1.45023e-07	1.63561e-10	2.5181e-11	26.644	4.76932e-07	0.000208845	45.7798	5.25807e-07
0	20.216	198.899	288.183	20.967	58.545	152.77	199.964	207.485	550.406	1154.11	0.476909	299.202	2474.78	0.1209	2.80445	1.1415	1.31077	0.267461	0.164749	0.189571	2.34111	1.32572	1.38982	0.180829	0.0835832	0.112196	1.70783e-06	8.14503e-09	8.14503e-09	4.25809e-06	9.02015e-09	2.89293e-09	5.85191e-09	6.03848e-12	6.18978e-13	1.75481e-06	1.02429e-08	1.02429e-08	2.32734e-06	3.96165e-08	1.32341e-08	1.60599e-08	9.48697e-12	1.51538e-12	24.1846	3.89745e-07	7.13161e-05	45.7716	3.43306e-07
0	26.947	232.924	315.788	26.548	74.007	173.499	219.646	238.821	667.176	1281.71	0.520534	287.509	2613.83	0.109996	3.56672	1.99174	2.16711	0.241234	0.157312	0.169486	2.76628	1.51451	1.68279	0.234823	0.15804	0.183874	2.21738e-07	1.2125e-09	1.2125e-09	7.86084e-07	1.93419e-09	8.27566e-10	4.00269e-09	6.62092e-12	6.75623e-13	9.77936e-07	0	0	1.63878e-06	2.01964e-08	6.88524e-09	9.27259e-08	3.11383e-10	3.15915e-11	60.2737	1.80993e-07	0.000387966	41.0477	6.76731e-07
0	20.979	177.607	160.604	22.45	97.767	146.874	197.335	203.552	273.702	773.131	0.354018	104.881	307.557	0.341014	2.144	1.21963	1.24187	0.333674	0.212919	0.239255	1.99709	1.00688	1.04924	0.366558	0.205377	0.24043	3.28087e-05	1.49779e-07	1.49779e-07	3.95137e-05	3.93564e-11	3.93564e-11	1.34877e-08	3.8628e-11	3.26164e-12	8.33811e-05	0	0	9.05598e-05	9.37023e-07	2.34489e-07	2.07308e-08	1.22871e-11	3.05281e-12	35.9313	2.96655e-06	8.42822e-05	44.573	1.05294e-05
0	23.293	117.935	311.477	21.232	81.075	157.549	246.749	259.741	710.751	1160.64	0.612377	262.365	2451.17	0.107037	1.9774	1.06438	1.22875	0.154112	0.100236	0.133118	2.42833	0.961513	1.06369	0.194285	0.104871	0.151192	3.28808e-06	2.16648e-08	2.16648e-08	1.42366e-05	4.06908e-08	1.86702e-08	9.69654e-08	2.89026e-10	3.48611e-11	2.80151e-06	0	0	3.98683e-05	5.98874e-06	1.99671e-06	1.9778e-07	5.72008e-10	6.40315e-11	79.4179	4.36769e-06	0.000316049	42.952	8.6178e-06
0	17.138	77.562	143.277	20.722	27.506	74.191	105.44	108.374	535.49	1061.88	0.504283	255.59	2087.05	0.122465	3.37894	1.3577	1.61533	0.490287	0.172535	0.242884	2.00361	0.832874	0.832143	0.25027	0.0834627	0.121903	2.2117e-06	0	0	1.43911e-05	5.86155e-08	1.96107e-08	1.12299e-08	2.84368e-11	2.17942e-12	6.07579e-06	0	0	4.457e-06	1.131e-07	2.84929e-08	6.97748e-09	4.11026e-12	7.3981e-13	62.206	1.68039e-06	0.000179928	33.6617	2.29934e-06
0	18.009	478.911	313.419	22.876	69.325	382.389	203.626	210.857	763.942	1247.54	0.612357	225.864	471.269	0.479267	3.09415	1.71363	1.65243	0.406461	0.19771	0.228867	1.90753	0.963213	1.17104	0.55409	0.309445	0.284159	4.31381e-06	1.99172e-08	1.99172e-08	7.86564e-06	9.79791e-09	4.92398e-09	1.55267e-08	2.81396e-11	2.71114e-12	2.46601e-05	4.12587e-07	4.12587e-07	7.24676e-06	4.99949e-11	4.95105e-11	2.0295e-08	3.0114e-11	3.53639e-12	53.0381	7.05322e-07	0.000157742	54.3785	3.51786e-06
0	23.296	228.056	180.654	24.639	65.791	95.873	234.949	235.453	261.93	790.066	0.33153	339.048	2654.56	0.127723	2.03835	1.04654	1.31048	0.143273	0.0964428	0.123292	2.38069	1.32358	1.46773	0.382647	0.207757	0.251046	1.77881e-06	8.98201e-09	8.98201e-09	2.87094e-06	3.05933e-09	1.53132e-09	2.01078e-09	7.59983e-13	1.78779e-13	1.37289e-06	0	0	2.35998e-06	1.85478e-08	6.28133e-09	1.15818e-08	1.74728e-11	2.46822e-12	53.2276	2.51706e-07	9.81438e-05	50.5909	6.1523e-07
0	18.42	157.46	95.248	18.444	209.712	91.997	199.625	216.262	620.425	1012.34	0.612862	393.052	2615.68	0.150268	2.13336	0.752297	1.03963	0.51427	0.291302	0.282183	1.81701	1.00112	0.975228	0.928319	0.613301	0.545331	1.48351e-05	8.39267e-08	8.39267e-08	2.6152e-05	4.55362e-08	1.5235e-08	9.36147e-09	1.18208e-11	1.67012e-12	2.90798e-05	1.40529e-07	1.40529e-07	6.59638e-05	6.69853e-07	2.23726e-07	4.48644e-08	3.84264e-11	7.16394e-12	29.655	2.11676e-06	3.25612e-05	32.7453	1.94127e-05
0	18.16	448.874	80.092	29.076	105.937	111.232	193.709	207.517	752.544	1290.15	0.583298	390.01	2315.86	0.168409	3.62569	1.63717	2.19643	0.588505	0.282084	0.327493	3.37357	1.73535	1.75834	0.440935	0.248808	0.258639	8.10436e-06	5.16795e-08	5.16795e-08	1.41094e-05	1.87748e-08	9.19609e-09	3.35599e-08	2.0647e-11	2.94068e-12	7.46442e-06	5.31807e-08	5.31807e-08	1.84383e-05	2.73765e-07	1.3697e-07	4.43787e-08	6.5361e-11	1.15884e-11	47.3481	2.45213e-06	0.000165922	44.1319	2.41848e-06
0	13.516	224.866	208.74	21.052	64.307	142.251	125.165	143.788	499.803	971.105	0.514675	254.65	1935.48	0.13157	3.13534	1.17765	1.80263	0.62473	0.187419	0.286641	3.31257	1.28569	1.51946	0.618232	0.281697	0.288496	1.47576e-06	0	0	3.19073e-05	1.01947e-07	4.47922e-08	2.31634e-08	5.26199e-12	1.39598e-12	5.24046e-06	0	0	1.6012e-05	1.49559e-06	3.74842e-07	7.01586e-08	1.87991e-10	2.07994e-11	96.8358	5.46585e-06	0.000312149	29.9324	7.11637e-06
0	18.212	182.454	146.755	19.902	81.799	103.909	189.941	217.157	868.071	1280.84	0.677736	358.715	2624.1	0.1367	2.33	1.31053	1.39685	0.250902	0.127826	0.156117	1.89172	0.88425	1.07584	0.215026	0.0948485	0.127892	4.35354e-06	2.35844e-08	2.35844e-08	4.54051e-05	1.46377e-07	7.39035e-08	1.26274e-07	5.23642e-10	6.00521e-11	1.45225e-05	7.16399e-08	7.16399e-08	3.09005e-05	2.20952e-07	8.17181e-08	1.34884e-06	6.94145e-09	6.51627e-10	98.7962	5.42727e-06	0.000326578	117.265	8.46694e-06
0	22.944	138.015	73.229	25.286	34.598	238.603	96.6423	119.002	645.436	1200.23	0.537759	237.84	2314.2	0.102774	11.1393	5.91215	6.49977	1.50312	0.722167	0.63273	4.04659	1.93971	2.50116	0.673026	0.326126	0.300676	9.34352e-07	8.77595e-09	8.77595e-09	8.47986e-07	1.37092e-09	4.72846e-10	2.06796e-09	5.20717e-13	1.03589e-13	6.76272e-06	4.88204e-08	3.37611e-08	1.98403e-06	1.25042e-09	9.80983e-10	1.21781e-08	7.04629e-11	5.31262e-12	51.6104	2.7449e-07	0.000368241	54.6957	3.00767e-06
0	19.021	127.374	187.332	21.045	74.977	117.271	230.941	255.239	927.111	1605.76	0.577365	283.947	2778.67	0.102188	3.91767	1.86438	1.77728	0.553486	0.289834	0.356939	3.45952	1.72425	1.90655	0.524726	0.313535	0.306675	2.85839e-07	1.33834e-09	1.33834e-09	2.542e-06	4.50777e-09	2.27544e-09	2.43096e-08	6.81119e-11	7.14778e-12	1.09239e-06	0	0	3.21695e-06	4.73214e-08	1.63532e-08	7.20546e-08	2.54599e-11	3.34852e-12	60.0008	4.11174e-07	0.000166573	51.2645	1.46853e-06
0	25.11	140.074	195.422	28.103	86.449	110.382	220.549	229.521	514.982	1295.11	0.397635	271.898	2710.28	0.100321	2.63888	1.35892	1.49776	0.31962	0.184047	0.209596	2.56686	1.39488	1.18034	0.509976	0.314166	0.29319	0.000119753	5.30475e-07	5.30475e-07	0.000144119	2.35337e-09	2.35337e-09	4.31997e-07	4.40879e-10	5.22688e-11	0.000359031	0	0	0.000447261	8.01698e-06	2.67577e-06	9.17701e-07	2.32169e-09	1.97069e-10	67.4102	4.75228e-05	0.00053561	61.4627	8.09923e-05
0	19.833	170.801	299.904	23.373	18.024	84.367	102.078	124.556	506.69	1054.4	0.480548	265.018	2078.95	0.127477	26.4603	17.3065	14.2168	2.38522	1.38633	1.381	6.22205	3.74995	2.76922	0.760944	0.437213	0.318971	7.30956e-08	0	0	1.34234e-06	3.12751e-09	1.25417e-09	4.14454e-09	3.07697e-12	4.89128e-13	6.23853e-07	0	0	1.39762e-06	3.41805e-08	8.69741e-09	3.92552e-09	2.13547e-12	3.04967e-13	67.2453	2.9549e-07	0.000355341	88.6484	6.17809e-07
0	20.107	134.155	186.801	15.272	34.752	113.85	233.669	254.301	837.914	1557.74	0.537905	285.38	2701.79	0.105626	3.12255	1.66458	1.82502	0.334204	0.200758	0.231958	3.06359	1.41405	1.66463	0.358739	0.158578	0.133754	4.72677e-07	2.66479e-09	2.66479e-09	2.6698e-06	5.24453e-09	2.86177e-09	2.31473e-08	5.64222e-11	7.60355e-12	1.40706e-06	0	0	4.78866e-06	6.03035e-08	1.61336e-08	1.61615e-07	1.10321e-10	1.17869e-11	45.922	5.86151e-07	0.000158737	56.0924	2.21791e-06
0	20.658	79.945	70.072	30.481	12.147	186.391	161.725	173.49	557.124	911.463	0.611241	323.753	2198.77	0.147243	2.99372	1.51073	1.83014	0.335772	0.164172	0.222218	2.92398	1.64977	1.67547	0.399494	0.191019	0.259269	3.01996e-05	0	0	0.000159119	2.64295e-07	1.33215e-07	3.90966e-07	5.9458e-10	5.65658e-11	2.4974e-05	1.75736e-07	1.75736e-07	7.16188e-05	1.78263e-06	4.48076e-07	5.91347e-08	3.69367e-11	6.26771e-12	81.4779	3.59581e-05	0.000245162	68.9419	1.5134e-05
0	22.646	154.862	126.679	21.58	119.475	410.905	203.609	211.467	290.464	609.654	0.47644	311.512	2472.74	0.125978	1.50493	0.790148	0.860967	0.342611	0.206842	0.213713	1.80086	0.939159	0.929713	0.781099	0.4225	0.403568	7.10338e-05	3.04595e-07	3.04595e-07	9.18028e-05	4.67697e-11	4.67697e-11	2.50152e-08	5.44873e-11	4.9555e-12	0.000102165	0	0	0.000122216	1.26872e-06	3.17706e-07	5.77191e-08	2.37165e-11	5.71419e-12	36.7291	6.58681e-06	0.000103962	38.9856	3.54699e-05
0	21.853	163.537	207.098	17.097	428.081	121.255	135.009	158.325	561.588	924.334	0.60756	234.687	2213.26	0.106037	3.85142	1.97579	2.27188	0.525649	0.231179	0.296096	4.21408	1.77768	2.41968	0.623409	0.161624	0.260529	1.37215e-05	7.81113e-08	7.81113e-08	2.07472e-05	3.48861e-08	1.25935e-08	4.32374e-08	2.3996e-11	4.74683e-12	5.64406e-05	6.39011e-07	6.39011e-07	1.67446e-05	2.11861e-08	9.46042e-09	1.55321e-07	2.65352e-10	3.79633e-11	75.7682	5.29875e-06	0.000333909	42.7227	2.72534e-05
0	14.167	206.972	122.576	25.581	61.269	64.311	181.741	201.635	624.517	1271.77	0.491062	375.124	2129.07	0.176192	3.11499	1.55182	1.89378	0.350061	0.196361	0.21608	2.1656	0.954017	1.07854	0.659271	0.329951	0.194097	1.38311e-06	9.12053e-09	9.12053e-09	3.7784e-06	1.31773e-08	3.78097e-09	1.44271e-08	1.40672e-11	1.92158e-12	1.28292e-06	0	0	7.13545e-06	9.19388e-08	2.31581e-08	1.98324e-07	3.38503e-10	4.29266e-11	41.8462	1.30614e-06	0.000168576	54.5241	5.53063e-07
0	19.833	170.822	299.904	23.285	17.764	78.496	61.244	125.678	514.219	1020.25	0.504011	268.31	2076.28	0.129226	13.1102	8.78737	6.9325	4.37247	2.68199	2.09903	2.36938	1.32868	1.64694	0.362855	0.16074	0.189316	7.90291e-08	0	0	1.33644e-06	3.46056e-09	1.1807e-09	3.64516e-09	4.29806e-12	4.48951e-13	8.87995e-07	0	0	2.42272e-06	6.29894e-08	1.59025e-08	6.35282e-09	5.43033e-12	7.56659e-13	103.307	2.60617e-07	0.000515877	73.3106	8.65523e-07
0	14.156	346.527	531.62	16.733	101.162	196.233	112.812	120.157	494.84	826.292	0.598868	237.798	2177.84	0.10919	7.33925	4.37119	4.29455	0.82994	0.447593	0.4159	5.59792	2.88864	3.11522	0.547525	0.246344	0.25234	2.96299e-07	0	0	1.1593e-05	5.18263e-08	2.40267e-08	2.70701e-08	3.25986e-11	3.7185e-12	2.91763e-06	1.92392e-07	1.92392e-07	6.2681e-07	1.22432e-09	5.4293e-10	3.05901e-08	6.9165e-12	1.06445e-12	91.2743	1.18563e-06	0.0001554	46.0062	1.17778e-06
0	17.006	450.083	342.883	22.707	101.599	201.717	203.926	210.679	155.667	778.995	0.199831	230.891	450.495	0.512526	4.05403	1.96764	2.50369	0.464902	0.247251	0.250085	2.28607	1.10621	1.13941	0.549797	0.320305	0.277159	2.10114e-06	9.45086e-09	9.45086e-09	2.59503e-06	2.56361e-11	2.56361e-11	9.02155e-09	1.95725e-11	1.76315e-12	2.51113e-05	3.45076e-07	3.45076e-07	1.09911e-05	6.01825e-11	5.44655e-11	2.02787e-08	3.85666e-11	3.79115e-12	40.8159	3.2721e-07	0.000138656	48.744	4.04698e-06
0	23.55	53.879	135.269	27.525	39.263	97.875	138.601	140.471	550.363	1081.4	0.508934	274.205	2292.13	0.119629	4.74464	2.48607	2.38713	0.725557	0.444128	0.432971	1.14721	0.512502	0.593229	0.239029	0.0774824	0.111487	0.000284126	1.5932e-06	1.5932e-06	0.000726458	2.17471e-06	8.54817e-07	4.14382e-07	1.48904e-10	3.77131e-11	0.000468269	0	0	0.0021196	8.89416e-05	2.96657e-05	1.05254e-06	9.03096e-10	1.01025e-10	67.027	0.000206415	0.000293832	69.1536	0.000444528
0	22.914	346.447	351.616	28.487	124.027	242.529	212.449	218.122	453.822	1010.15	0.449262	333.722	2671.55	0.124917	1.72391	0.856521	0.901393	0.266483	0.155394	0.201158	1.79708	0.854149	1.0602	0.332036	0.189253	0.200309	0.000380606	1.75018e-06	1.75018e-06	0.00052729	1.43531e-06	7.17719e-07	5.02238e-07	2.01747e-10	4.36314e-11	0.000300724	1.96987e-06	1.96987e-06	0.000453659	6.03133e-06	3.02154e-06	3.05784e-06	5.36736e-09	4.51e-10	105.524	8.46945e-05	0.000769755	75.927	0.000124235
0	25.131	99.138	191.305	28.322	148.725	84.97	180.976	201.578	669.349	1355.23	0.4939	395.227	2405.22	0.16432	6.24826	3.49029	2.51238	1.12272	0.678145	0.5002	4.8962	2.96269	2.97178	0.431823	0.242628	0.222379	3.98088e-07	1.70756e-09	1.70756e-09	1.23574e-06	1.8389e-09	9.2562e-10	6.69758e-09	1.17022e-11	1.38342e-12	3.47903e-07	1.60253e-09	1.60253e-09	1.86433e-06	3.15953e-08	1.58284e-08	4.34873e-09	1.7607e-12	3.40646e-13	97.132	2.25876e-07	0.000795083	63.5269	1.43045e-07
0	17.41	245.422	423.686	20.524	26.621	185.633	108.034	113.213	654.329	658.632	0.993467	272.27	2558.23	0.106429	4.22768	1.47397	2.11196	0.536053	0.124784	0.233923	2.82172	1.0773	1.36073	0.446258	0.160784	0.168893	6.05165e-06	2.71212e-08	2.71212e-08	1.46264e-05	3.77937e-08	1.89292e-08	2.3402e-08	3.48632e-11	3.43478e-12	4.72394e-06	1.63638e-08	1.63638e-08	7.71325e-06	2.15626e-07	7.20073e-08	3.62287e-08	2.06407e-11	3.43533e-12	40.4185	3.92031e-06	0.000163809	37.2242	2.6758e-06
0	24.41	105.791	67.712	22.013	123.273	1649.18	195.453	209.295	872.129	1682.59	0.518325	397.148	2694.6	0.147386	3.49032	1.61405	1.97571	0.384474	0.176345	0.185906	4.7431	1.88672	2.50753	1.26592	0.42146	0.385274	1.46802e-06	8.07405e-09	8.07405e-09	1.08581e-05	2.7748e-08	9.12595e-09	6.37419e-08	2.90632e-11	7.38412e-12	1.90223e-06	8.55972e-09	8.55972e-09	9.23875e-06	1.16919e-07	6.08163e-08	4.19755e-07	3.93784e-09	4.45122e-10	103.956	1.51985e-06	0.000256483	58.6271	4.0222e-06
0	22.687	139.349	80.972	22.894	101.183	139.2	111.276	118.784	497.484	937.176	0.530833	236.634	2101.17	0.11262	3.90033	1.8278	2.35435	0.429494	0.221099	0.214537	5.62951	2.5359	3.10616	0.776924	0.344471	0.338001	7.11362e-07	0	0	1.67957e-05	6.85367e-08	2.25863e-08	9.25591e-09	6.14946e-12	8.0126e-13	2.44989e-06	1.00986e-07	1.00986e-07	7.77998e-07	7.35781e-10	3.47346e-10	1.36266e-08	6.64207e-12	1.83677e-12	54.3889	2.37949e-06	0.000183318	44.9735	8.11961e-07
0	24.901	166.475	113.217	26.41	148.581	317.467	210.706	235.068	762.983	1308.02	0.58331	366.009	2489.35	0.14703	4.41123	2.35837	2.99078	1.05583	0.522436	0.793278	3.01097	1.80785	1.85438	0.455589	0.254988	0.322587	8.72419e-07	4.14627e-09	4.14627e-09	6.13542e-06	1.21908e-08	4.47725e-09	2.99933e-08	1.80411e-11	3.0253e-12	1.20836e-06	5.68031e-09	5.68031e-09	2.38831e-06	1.93778e-08	6.74562e-09	4.32501e-08	8.06399e-11	8.77111e-12	63.2467	1.0078e-06	0.000220588	45.8163	3.20876e-07
0	22.409	146.917	195.87	27.237	138.71	157.796	197.049	214.03	681.974	1453.13	0.469313	393.292	2382.97	0.165043	3.87959	2.35144	2.39097	0.355235	0.192704	0.250614	2.86049	1.47366	1.95984	0.447185	0.237253	0.186895	3.87626e-07	1.61915e-09	1.61915e-09	2.78563e-06	8.83157e-09	3.11064e-09	1.2096e-08	2.57854e-11	2.63641e-12	5.68702e-07	2.92568e-09	2.92568e-09	1.87025e-06	2.33346e-08	7.81833e-09	5.70975e-09	7.80014e-12	8.18412e-13	83.3712	1.90902e-07	0.000434388	75.167	3.54962e-07
0	21.962	208.659	181.805	24.51	100.986	281.17	211.436	222.656	835.708	1294.63	0.645519	409.846	2633.35	0.155637	2.98235	1.31108	1.61853	0.34086	0.137478	0.139821	2.15852	0.977334	1.14929	0.339098	0.148788	0.186504	2.25359e-06	1.21026e-08	1.21026e-08	8.36377e-06	1.02667e-08	6.43888e-09	1.67928e-07	3.96459e-10	3.64455e-11	3.30925e-06	2.50076e-08	2.50076e-08	1.14696e-05	2.30942e-07	7.75007e-08	1.28681e-07	3.73026e-10	4.03597e-11	143.526	1.29654e-06	0.000459388	52.5654	2.63402e-06
0	22.939	312.865	562.443	24.916	31.644	159.486	270.498	307.951	270.724	814.886	0.332223	326.326	892.653	0.365569	1.48728	0.748962	0.955005	0.290454	0.166145	0.180831	2.11003	0.999729	1.25698	0.726178	0.387116	0.366667	8.99021e-06	0	0	8.42771e-05	3.71207e-07	1.2388e-07	2.34893e-08	4.25341e-11	6.4275e-12	6.27469e-06	0	0	6.01033e-05	9.37098e-07	3.13679e-07	4.70556e-08	3.16415e-11	4.61e-12	103.974	1.1738e-05	0.000250896	71.2936	8.7866e-06
0	23.312	204.439	202.164	26.28	25.994	118.151	233.639	251.88	711.61	1304.23	0.545616	352.997	2461.99	0.143379	2.8967	1.53445	1.50071	0.58415	0.362205	0.320893	2.10749	1.09171	1.13284	0.394244	0.216997	0.236802	0.00228112	1.22418e-05	1.22418e-05	0.0115775	4.14711e-05	1.13646e-05	2.32311e-05	2.88283e-08	4.38606e-09	0.00187114	0	0	0.00368098	2.56359e-05	8.64235e-06	1.27965e-05	3.51079e-08	3.22531e-09	111.91	0.00124339	0.00021323	51.4886	0.00122735
0	15.11	296.666	204.828	19.614	118.811	85.914	169.358	174.221	790.634	1351.33	0.585076	312.299	2475.72	0.126145	4.5036	2.61848	2.81772	0.430092	0.229373	0.252756	3.58599	1.94852	2.43716	0.342564	0.215642	0.230196	3.02062e-05	1.74914e-07	1.74914e-07	0.000140265	3.0647e-07	1.04087e-07	4.62405e-07	5.49772e-11	2.21411e-11	2.95067e-05	1.26789e-07	1.26789e-07	4.23253e-05	4.28355e-07	1.13069e-07	4.25753e-07	7.26025e-11	2.61641e-11	89.7885	2.72354e-05	0.000524013	84.3837	1.64748e-05
0	21.275	120.149	96.828	18.74	109.368	185.179	181.673	214.603	831.491	1628.48	0.510592	383.217	2658.89	0.144126	5.25505	2.92204	2.77465	1.21351	0.632042	0.850644	2.91426	1.39417	1.38748	1.27001	0.733192	0.623982	8.77518e-07	5.00935e-09	5.00935e-09	4.34076e-06	9.90887e-09	3.10334e-09	1.4049e-08	9.78414e-12	1.58917e-12	1.49302e-06	7.52835e-09	7.52835e-09	4.04611e-06	4.19609e-08	1.4455e-08	3.50522e-07	2.9276e-09	2.80562e-10	78.3411	1.00645e-06	0.000238973	70.9369	1.11298e-06
0	19.919	225.465	748.128	23.238	19.894	445.373	135.588	146.12	479.926	929.115	0.516541	292.142	2129.78	0.13717	3.39963	1.14639	1.41294	0.342687	0.140847	0.180523	2.323	0.823877	1.01312	0.58539	0.301726	0.275022	4.41923e-06	0	0	3.29096e-05	1.01583e-07	3.41502e-08	1.21501e-08	6.36923e-12	1.20841e-12	8.21157e-06	0	0	4.49197e-05	1.50047e-06	3.75496e-07	6.19094e-08	9.2346e-11	9.73747e-12	58.8277	5.94198e-06	0.000303374	42.8881	1.26159e-05
0	25.514	226.705	110.264	28.605	25.778	165.019	255.234	330.312	785.72	1322.13	0.594282	331.188	772.417	0.428768	3.3591	1.90731	1.89326	0.988892	0.565674	0.575866	1.02364	0.412421	0.505544	0.106858	0.0580642	0.0851893	6.37677e-06	3.48863e-08	3.48863e-08	5.80583e-05	1.90661e-07	6.40152e-08	4.96264e-07	3.9758e-10	6.9946e-11	9.35695e-07	0	0	0.000141669	3.0321e-05	1.01388e-05	1.61354e-06	3.89531e-09	5.34493e-10	154.751	8.10767e-06	0.000474123	77.8509	1.04922e-05
0	17.002	350.751	280.019	19.666	62.025	99.347	129.805	140.975	509.662	957.635	0.532209	253.221	1966.9	0.128741	3.54468	1.4812	1.64022	0.589926	0.209076	0.243811	3.41425	1.33899	1.65607	0.608837	0.202801	0.218916	2.16678e-06	0	0	5.25374e-05	1.90345e-07	7.88184e-08	3.10224e-08	1.48061e-11	2.86624e-12	6.5018e-06	0	0	1.24586e-05	9.07925e-07	2.28382e-07	9.16665e-08	1.88342e-10	3.20238e-11	96.8631	1.02839e-05	0.000302773	44.823	7.13551e-06
0	29.689	54.537	108.848	29.144	29.195	153.766	109.136	108.077	240.51	705.512	0.340901	263.499	2521.49	0.104501	6.48915	2.78548	3.48929	0.636293	0.275811	0.275241	2.91957	1.07973	1.52752	0.438518	0.129792	0.194058	6.38564e-06	2.57806e-08	2.57806e-08	1.60565e-05	4.59637e-08	2.30146e-08	2.20248e-08	3.21794e-11	2.86655e-12	4.49168e-06	1.37343e-08	1.37343e-08	4.72804e-06	1.40852e-07	4.70379e-08	2.96101e-08	3.45012e-11	3.69002e-12	45.1604	4.54324e-06	0.000199129	32.4515	1.88635e-06
0	17.269	168.362	107.382	19.16	115.867	100.536	167.945	174.401	808.844	1322.55	0.611578	309.819	2482.76	0.124788	5.97834	3.20079	3.51172	1.18281	0.703768	0.780408	2.33582	1.25912	1.47491	0.210942	0.116416	0.147757	4.41451e-05	2.55115e-07	2.55115e-07	0.000212821	3.44982e-07	1.47832e-07	6.98646e-07	6.51208e-11	2.32214e-11	2.60491e-05	9.48877e-08	9.48877e-08	3.70146e-05	3.31437e-07	8.91178e-08	4.54255e-07	8.66539e-11	2.96813e-11	91.0118	2.92667e-05	0.00043597	77.9055	1.55515e-05
0	24.042	497.863	253.797	28.754	40.749	230.064	247.028	281.839	722.075	1245.92	0.579554	390.665	2432.35	0.160612	1.58199	0.769802	0.850828	0.352394	0.152915	0.183809	1.90223	1.01022	0.975229	0.895334	0.459854	0.355544	3.64082e-06	1.86046e-08	1.86046e-08	3.06825e-05	9.24842e-08	4.8006e-08	2.8259e-07	8.26376e-10	9.39514e-11	8.52253e-06	0	0	2.33129e-05	1.44081e-07	4.89978e-08	3.69136e-07	7.77652e-10	9.87538e-11	67.3907	8.72139e-06	0.000203381	49.745	6.01833e-06
0	26.484	159.942	259.703	29.581	82.66	403.003	259.275	275.528	782.068	1196.44	0.65366	319.084	2505.44	0.127357	2.43049	1.16196	1.36775	0.580178	0.335416	0.34907	2.49236	1.26869	1.47777	0.143144	0.0910637	0.132078	9.38557e-05	4.33434e-07	4.33434e-07	0.00101057	2.13142e-06	1.17444e-06	3.87828e-06	9.22602e-09	7.34203e-10	8.7219e-05	0	0	0.000327405	3.19351e-06	1.16916e-06	2.99931e-05	1.11673e-07	1.02237e-08	126.43	0.000143358	0.000345352	141.212	6.40738e-05
0	21.037	405.666	148.361	31.423	110.47	106.443	180.298	210.339	699.786	1258.47	0.556061	395.31	2210.27	0.178851	3.13203	1.57138	1.71178	1.48597	0.894666	1.03269	2.88595	1.58166	1.38006	0.554738	0.31673	0.301476	5.81175e-06	4.11823e-08	4.11823e-08	9.679e-06	1.42217e-08	7.3639e-09	3.18203e-08	1.49572e-11	3.27181e-12	7.903e-06	5.05556e-08	5.05556e-08	2.14734e-05	3.03306e-07	1.01311e-07	4.13476e-08	1.23647e-10	1.62936e-11	46.1848	1.8314e-06	0.00019115	57.1401	3.37715e-06
0	16.585	120.995	98.756	21.732	49.388	59.939	212.067	212.921	266.722	842.703	0.316508	265.38	2654.79	0.0999626	2.68521	1.20178	1.36813	0.552508	0.249895	0.284206	1.11497	0.574849	0.582834	0.456907	0.174696	0.221667	1.1751e-05	5.75382e-08	5.75382e-08	1.61179e-05	2.74611e-11	2.74611e-11	6.9143e-09	1.36728e-11	1.37522e-12	9.99556e-06	0	0	8.36796e-06	1.65434e-07	5.51573e-08	5.73361e-09	1.4864e-12	3.76016e-13	44.3744	4.18196e-06	0.000277993	61.1814	2.56047e-06
0	19.41	235.335	112.169	21.277	99.443	97.559	182.668	191.454	333.136	1250.85	0.266328	359.402	2518.35	0.142713	2.49503	1.46067	1.3932	0.33095	0.204225	0.175146	1.87123	1.04205	0.997723	0.211912	0.12031	0.141504	0.000948815	3.60357e-06	3.60357e-06	0.000826631	4.76577e-06	1.63582e-06	1.1529e-06	6.94558e-10	1.29077e-10	0.00047886	5.67094e-06	5.67094e-06	0.00156898	5.8451e-05	1.94915e-05	8.24951e-07	3.17479e-10	6.72518e-11	101.383	0.000253356	0.000890995	74.0133	0.00019723
0	20.755	345.387	477.502	18.931	277.698	138.383	149.532	168.96	640.892	1220.31	0.525187	289.823	2411.6	0.120179	9.08279	5.0686	5.3108	0.820877	0.312783	0.42187	5.03467	2.89955	3.12507	0.540624	0.223076	0.26873	4.23308e-06	2.28538e-08	2.28538e-08	1.91684e-05	7.41755e-08	2.02829e-08	8.39406e-09	6.00527e-12	1.89026e-12	2.12941e-05	1.15411e-07	1.15411e-07	3.30226e-05	6.25148e-07	2.15591e-07	6.80316e-08	1.21733e-10	1.88936e-11	94.2695	7.73174e-06	0.000311692	52.6107	9.51219e-06
0	23.531	240.892	250.665	23.357	88.119	106.245	190.471	204.813	333.246	1110.18	0.300174	175.416	267.724	0.655211	7.553	3.9307	4.31794	0.966804	0.584643	0.527971	1.89785	1.01704	0.934946	0.335095	0.172037	0.179191	1.44678e-05	6.80368e-08	6.80368e-08	1.26858e-05	2.1364e-08	7.19177e-09	5.63894e-08	9.62746e-12	1.51854e-12	2.99131e-05	0	0	2.27237e-05	3.63994e-07	1.21435e-07	2.58542e-08	1.70282e-11	3.23174e-12	42.0122	4.07402e-06	0.000218301	30.1869	3.59805e-06
0	1.635	142.125	178.758	22.29	73.745	77.639	156.019	163.843	296.272	2271.2	0.130447	304.177	2275.35	0.133684	1.30988	0.649479	0.8432	0.300485	0.108667	0.137665	1.90829	0.673109	0.871436	0.451257	0.136785	0.154889	3.31384e-05	1.68289e-07	1.68289e-07	4.94701e-05	8.81532e-07	2.94632e-07	4.6233e-08	9.48494e-11	1.34358e-11	0.000181629	1.23493e-06	1.23493e-06	0.00036068	8.2008e-06	2.05981e-06	1.31651e-07	1.07887e-10	1.87502e-11	33.3004	2.94398e-05	0.000248903	30.8002	9.70699e-05
0	19.04	243.663	177.245	20.739	84.285	124.465	109.771	113.156	462.342	1041.21	0.444043	220.871	2174.65	0.101566	4.56083	2.04731	3.36082	0.602804	0.216108	0.320822	3.36474	1.67356	2.0951	0.407057	0.15627	0.189007	5.40264e-05	0	0	0.000395733	9.79396e-07	4.32877e-07	1.61199e-06	1.08876e-09	2.15914e-10	0.000319734	6.82629e-06	6.82629e-06	5.14097e-05	3.81902e-08	1.7414e-08	2.14796e-06	3.06857e-09	3.05107e-10	40.1588	8.63353e-05	0.000188225	43.6834	8.45885e-05
0	15.314	700.898	200.778	20.012	124.312	32.713	204.2	209.669	222.926	760.552	0.29311	276.802	2655.05	0.104255	2.46457	1.16577	1.45323	0.481058	0.222503	0.233911	1.74623	0.751117	0.874439	0.615906	0.295735	0.267303	1.22962e-05	5.16055e-08	5.16055e-08	1.5758e-05	1.96873e-08	9.86166e-09	8.52423e-09	1.84318e-11	1.90107e-12	7.99904e-06	0	0	7.33297e-06	1.1356e-07	3.78637e-08	3.59585e-09	1.13461e-12	3.34647e-13	62.8517	1.9441e-06	0.000201632	58.8437	1.57846e-06
0	19.417	278.864	108.559	19.128	249.804	212.791	146.678	167.679	665.484	1115.79	0.596422	297.6	2450.22	0.121458	7.3978	4.04606	4.99841	0.755712	0.33885	0.460416	6.85673	3.67762	3.94705	0.364846	0.204333	0.226115	8.18135e-06	3.2305e-08	3.2305e-08	5.5308e-05	1.33471e-07	5.14933e-08	2.27974e-08	5.15481e-11	7.78209e-12	1.43411e-05	7.10734e-08	7.10734e-08	2.84742e-05	4.93503e-07	1.72254e-07	6.35281e-08	7.55884e-11	8.17902e-12	103.51	1.58773e-05	0.000299938	62.4232	6.67781e-06
0	18.709	185.282	297.449	18.24	205.029	131.995	138.759	161.375	574.365	921.701	0.623157	236.353	2240.67	0.105483	3.01174	1.58925	1.91176	0.590384	0.289582	0.362749	2.2104	0.927163	1.11693	0.263238	0.122156	0.15521	1.19657e-05	7.21473e-08	7.21473e-08	1.80942e-05	2.88603e-08	1.01314e-08	2.86833e-08	1.52598e-11	2.56756e-12	2.78828e-05	3.01143e-07	3.01143e-07	9.47176e-06	3.75761e-09	2.62567e-09	4.99321e-08	4.06643e-11	8.05937e-12	79.0066	6.1311e-06	0.000393971	40.2704	1.14638e-05
0	24.072	227.009	146.635	23.642	62.462	61.159	202.089	210.121	799.022	1416.31	0.564158	392.741	2556.08	0.15365	1.88326	0.921376	1.04118	0.180458	0.104291	0.143	5.16221	2.93114	3.20723	1.88569	1.10066	0.929554	1.28068e-06	7.46654e-09	7.46654e-09	2.15775e-05	1.78441e-07	5.29527e-08	2.09332e-08	3.34292e-11	4.85466e-12	5.54845e-07	3.76727e-09	3.76727e-09	2.00052e-06	3.52673e-08	1.19844e-08	2.75321e-08	1.11182e-10	9.60004e-12	154.535	2.23955e-06	0.000289882	42.7197	4.74673e-07
0	23.531	240.892	250.665	23.357	88.119	106.245	211.631	241.351	709.154	1253.7	0.565651	264.198	2484.94	0.10632	10.7165	6.08687	6.09133	1.7393	1.06431	0.935435	1.87791	0.992827	0.956522	0.453535	0.252055	0.212862	1.81736e-06	8.01659e-09	8.01659e-09	1.29334e-05	2.26233e-08	1.24388e-08	1.26366e-07	2.91953e-10	3.65745e-11	3.73162e-06	0	0	6.07253e-06	1.60484e-07	5.3762e-08	7.09031e-08	2.94673e-10	2.60339e-11	89.6946	2.38381e-06	0.000311271	57.1034	2.30921e-06
0	8.677	277.875	323.054	16.684	81.786	101.434	133.794	149.788	543.608	1023.57	0.531088	578.871	1013.57	0.571122	3.95473	1.88101	2.36385	0.513889	0.184865	0.224431	2.96305	0.985466	1.32349	1.03347	0.461832	0.474563	7.15752e-05	4.83815e-07	4.83815e-07	0.00015776	4.59703e-07	1.55085e-07	7.24516e-08	1.08363e-10	1.36873e-11	7.93625e-05	3.38487e-07	3.38487e-07	0.000836683	4.06993e-06	1.18082e-06	3.60371e-07	3.57222e-10	4.22781e-11	39.6404	4.49086e-05	0.00014692	73.375	0.000194725
0	21.769	304.878	198.439	25.96	42.12	28.682	230.702	247.767	689.108	1314.1	0.524397	323.208	2470.57	0.130823	2.2075	0.84229	1.08388	0.566417	0.321227	0.314398	1.94098	1.01809	1.12721	0.224571	0.14422	0.177348	0.00217881	1.18293e-05	1.18293e-05	0.0102891	4.04312e-05	1.09428e-05	1.80377e-05	4.61801e-08	5.16556e-09	0.0016837	0	0	0.00326766	2.69898e-05	9.2879e-06	1.84323e-05	6.60577e-08	5.35214e-09	76.2145	0.000982306	0.000189553	82.4044	0.00140607
0	23.072	101.879	167.241	24.403	65.885	159.209	188.69	204.081	567.321	1097.76	0.516801	298.897	2647.32	0.112906	5.68755	3.10369	3.45459	0.543071	0.267894	0.292218	2.28077	0.98628	0.861503	0.431353	0.219831	0.270923	1.88445e-05	1.10456e-07	1.10456e-07	2.3445e-05	3.38276e-08	1.14867e-08	8.82829e-08	3.85633e-11	4.32687e-12	2.48043e-05	9.2649e-08	9.2649e-08	2.82714e-05	3.64704e-07	1.21786e-07	3.34028e-08	1.56354e-11	3.57217e-12	38.4288	7.81232e-06	0.000190308	28.0544	3.07351e-06
0	17.407	106.998	151.113	27.669	15.641	145.655	148.98	149.319	568.41	1115.54	0.509539	256.562	2124.2	0.12078	6.82265	3.84063	4.28258	0.556332	0.274592	0.359763	3.83802	1.98205	2.30762	0.432345	0.25041	0.246838	0.000294719	1.27408e-06	1.27408e-06	0.000697469	1.13872e-06	5.84421e-07	1.18025e-06	1.20181e-09	1.638e-10	3.51479e-05	2.45763e-07	2.45763e-07	1.39645e-05	5.49894e-10	3.93912e-10	4.21027e-07	1.41812e-10	3.44606e-11	43.9609	0.000512784	0.000267017	82.3053	2.11655e-05
0	24.998	302.449	282.814	27.691	103.973	280.761	207.232	229.396	635.717	1188.77	0.534766	273.299	2643.92	0.103369	5.62277	3.03468	3.16171	0.930295	0.517954	0.451772	2.87004	1.47528	1.55639	0.395034	0.214173	0.193517	2.28347e-06	1.36308e-08	1.36308e-08	6.52767e-06	1.20095e-08	5.98876e-09	1.97458e-08	3.83427e-11	3.43148e-12	5.80113e-06	0	0	8.71419e-06	1.22265e-07	6.35096e-08	4.64055e-07	7.83535e-10	1.35205e-10	54.4409	9.88529e-07	0.000212477	109.651	1.72719e-06
0	23.552	220.709	181.084	20.284	88.58	62.631	212.746	224.075	751.753	1289.87	0.582813	394.958	2509.41	0.15739	1.9207	1.05795	1.26904	0.302249	0.165694	0.203203	1.56048	0.762232	0.923661	0.240051	0.123817	0.136901	1.13398e-06	6.96946e-09	6.96946e-09	3.83796e-06	9.97109e-09	5.10087e-09	2.39315e-08	7.35312e-11	6.31026e-12	1.65279e-06	9.02533e-09	9.02533e-09	5.86071e-06	7.51042e-08	2.58867e-08	1.15205e-07	5.20419e-10	4.74911e-11	80.5829	6.82282e-07	0.0003669	44.9553	1.89448e-06
0	24.938	207.786	212.364	22.379	58.661	563.021	181.824	190.925	425.084	1107.64	0.383775	268.098	2714.8	0.0987541	5.07551	2.67172	3.25246	0.591173	0.371341	0.337546	3.2906	1.87467	1.93185	0.441409	0.245873	0.272525	4.44629e-07	2.27545e-09	2.27545e-09	3.36334e-07	1.43188e-11	7.94581e-12	1.55809e-09	3.08581e-13	8.81796e-14	1.71945e-06	4.9562e-09	4.9562e-09	1.21343e-06	2.12638e-08	1.06671e-08	2.11012e-09	5.6333e-13	1.49082e-13	40.1599	1.87967e-07	0.000457083	40.5933	3.29798e-07
0	20.323	185.559	60.609	21.562	64.645	235.791	211.607	212.42	523.112	1011.18	0.51733	327.649	2598.91	0.126071	1.33266	0.686929	0.731562	0.283543	0.178923	0.185385	1.61084	0.83572	0.916066	0.424853	0.281107	0.26966	0.000392631	2.22579e-06	2.22579e-06	0.000649481	1.84276e-06	9.21473e-07	4.37921e-07	9.74296e-11	3.07954e-11	0.000356115	2.3931e-06	2.3931e-06	0.0005366	7.78121e-06	3.89839e-06	1.25681e-06	1.63596e-09	1.68614e-10	138.202	7.31e-05	0.000760766	63.9109	0.000108983
0	16.502	179.189	173.712	19.678	69.562	227.043	239.547	265.57	939.854	1459.42	0.643993	478.684	2763.46	0.173219	3.0206	1.5797	1.66125	0.82452	0.501447	0.463669	2.87355	0.857673	1.25997	0.286069	0.168312	0.165673	1.45829e-06	7.74518e-09	7.74518e-09	3.67807e-05	9.5897e-08	4.84494e-08	3.72944e-08	5.739e-12	1.23764e-12	1.40477e-06	5.47979e-09	5.47979e-09	1.90047e-05	5.24325e-08	2.96897e-08	8.41028e-07	7.79067e-11	1.98001e-11	68.126	7.73433e-06	0.00010213	87.6576	6.35478e-06
0	18.052	300.557	445.893	21.327	60.364	161.358	207.232	229.396	635.717	1188.77	0.534766	273.299	2643.92	0.103369	5.62277	3.03468	3.16171	0.930295	0.517954	0.451772	2.87004	1.47528	1.55639	0.395034	0.214173	0.193517	2.28347e-06	1.36308e-08	1.36308e-08	6.52767e-06	1.20095e-08	5.98876e-09	1.97458e-08	3.83427e-11	3.43148e-12	5.80113e-06	0	0	8.71419e-06	1.22265e-07	6.35096e-08	4.64055e-07	7.83535e-10	1.35205e-10	54.4409	9.88529e-07	0.000212477	109.651	1.72719e-06
0	21.159	204.369	228.388	24.573	69.951	123.161	92.937	96.6432	365.745	912.153	0.400969	224.773	2198.09	0.102259	3.67023	1.92467	1.89687	0.406285	0.178587	0.257832	3.4327	1.60082	1.93892	0.515119	0.205332	0.265157	1.06405e-06	0	0	3.0122e-06	5.76079e-09	2.60885e-09	1.00089e-08	2.11299e-11	1.93095e-12	1.37721e-06	1.83924e-08	1.83924e-08	3.69918e-07	9.30679e-11	5.57661e-11	4.60072e-09	3.86483e-12	5.45451e-13	38.1854	7.95084e-07	0.000174623	26.3745	1.80924e-07
0	20.639	201.966	955.446	25.43	96.769	98.306	237.76	246.195	844.315	1412.67	0.597675	424.953	2468.05	0.172182	4.58776	2.32324	2.80232	1.17851	0.705284	0.711026	2.06691	0.937131	1.10041	0.611447	0.347951	0.325819	3.52531e-07	1.57606e-09	1.57606e-09	5.90714e-06	1.38691e-08	7.8602e-09	2.85617e-08	3.29301e-11	8.60164e-12	7.56424e-07	4.54267e-09	4.54267e-09	2.27312e-06	2.11039e-08	5.87487e-09	7.04911e-08	8.34446e-11	8.32e-12	112.709	6.90195e-07	0.000221625	60.2944	1.13108e-06
0	16.716	308.264	86.174	20.352	115.517	55.359	197.159	202.433	272.673	1164.85	0.234084	309.851	2257.63	0.137246	2.32512	1.15171	1.35306	0.328474	0.183454	0.19987	1.28229	0.595372	0.739877	0.303474	0.178604	0.204405	0.000578756	2.46527e-06	2.46527e-06	0.000352942	6.64368e-08	3.35646e-08	5.99545e-07	3.04858e-10	4.43382e-11	0.000929062	0	0	0.00102966	1.03424e-05	3.45472e-06	5.11273e-07	2.65489e-10	5.70567e-11	54.0593	3.17748e-05	0.000184365	58.4673	5.50875e-05
0	25.138	107.77	289.804	25.234	16.567	104.048	148.05	153.138	210.773	1020.71	0.206497	294.189	2133.5	0.137891	7.08112	3.84693	3.97515	0.438466	0.254966	0.306094	3.24063	1.47222	1.74915	0.377854	0.171647	0.243842	5.30934e-05	2.26942e-07	2.26942e-07	9.41705e-05	1.26199e-07	4.36525e-08	6.05613e-07	6.00628e-10	7.71631e-11	4.3685e-05	1.75923e-07	1.75923e-07	6.08163e-05	9.72241e-07	3.24556e-07	4.8845e-07	1.68135e-10	3.33665e-11	34.8986	9.75125e-05	0.0003953	72.7805	3.44742e-05
0	25.091	72.902	439.082	28.242	169.663	876.567	231.15	249.09	769.67	1126.2	0.683424	289.671	2410.58	0.120167	3.76463	1.72099	2.22229	0.739097	0.324273	0.417911	3.06446	1.3223	1.63362	0.848948	0.332056	0.422814	3.95616e-06	2.03876e-08	2.03876e-08	3.63759e-05	8.21984e-08	4.79828e-08	1.73812e-07	1.60399e-10	2.99029e-11	2.57122e-06	0	0	9.9283e-06	1.59154e-07	5.52233e-08	9.06189e-08	7.70664e-11	1.9309e-11	95.6758	7.50405e-06	0.000197685	46.0468	2.46459e-06
0	23.942	228.634	225.691	22.851	152.085	121.715	201.607	235.202	777.674	1314.7	0.591523	325.288	2522.45	0.128957	4.16334	2.12248	2.48693	0.60078	0.225069	0.331725	2.36049	0.992691	1.01335	0.76462	0.317829	0.435536	7.49419e-07	4.52524e-09	4.52524e-09	4.13279e-06	9.78774e-09	3.83288e-09	2.44998e-08	1.57409e-11	3.4167e-12	1.77295e-06	0	0	3.45212e-06	2.81628e-08	1.00334e-08	6.28839e-08	9.06937e-11	1.51073e-11	102.685	5.7961e-07	0.000358975	41.6165	6.87711e-07
0	19.208	145.179	188.302	19.821	79.052	100.304	187.406	213.824	879.583	1353.19	0.650009	365.806	2652.51	0.137909	3.69277	2.06236	2.03356	0.541639	0.24196	0.2206	2.34212	1.36241	1.33043	0.433285	0.208545	0.230179	6.75098e-06	3.34497e-08	3.34497e-08	4.96945e-05	1.1056e-07	5.61098e-08	7.53994e-08	2.1058e-10	2.38886e-11	1.15565e-05	6.2247e-08	6.2247e-08	2.71315e-05	2.34194e-07	8.38485e-08	1.41119e-06	8.82932e-09	9.0326e-10	92.6533	7.98341e-06	0.000230387	84.9664	6.94807e-06
0	26.246	484.884	404.801	28.11	72.157	118.742	187.438	200.157	621.368	1211.38	0.512941	247.955	2517.01	0.0985117	5.63433	3.01681	2.39543	0.801053	0.429666	0.373992	1.80057	0.993515	1.00091	0.196341	0.108009	0.121963	5.10486e-05	3.8624e-07	3.8624e-07	7.34461e-05	1.6199e-07	6.68052e-08	3.82435e-07	5.61486e-10	7.91788e-11	5.54974e-05	8.71694e-07	8.71694e-07	2.53748e-05	5.51997e-09	3.68981e-09	4.11622e-07	1.6936e-09	1.58978e-10	22.3606	3.83406e-05	0.000125844	74.5539	3.28359e-06
0	20.323	185.559	60.609	21.562	64.645	235.791	187.438	200.157	621.368	1211.38	0.512941	247.955	2517.01	0.0985117	5.63433	3.01681	2.39543	0.801053	0.429666	0.373992	1.80057	0.993515	1.00091	0.196341	0.108009	0.121963	5.10486e-05	3.8624e-07	3.8624e-07	7.34461e-05	1.6199e-07	6.68052e-08	3.82435e-07	5.61486e-10	7.91788e-11	5.54974e-05	8.71694e-07	8.71694e-07	2.53748e-05	5.51997e-09	3.68981e-09	4.11622e-07	1.6936e-09	1.58978e-10	22.3606	3.83406e-05	0.000125844	74.5539	3.28359e-06
0	24.394	268.322	330.152	25.287	80.62	127.275	241.746	240.32	828.712	1352.92	0.612537	294.81	2430.46	0.121298	3.34721	1.8373	1.97664	0.404025	0.263287	0.244146	3.19005	1.65021	1.99318	0.864781	0.485336	0.441662	2.53083e-06	1.4724e-08	1.4724e-08	8.74783e-06	1.41653e-08	6.81617e-09	2.57627e-08	2.20325e-11	2.83031e-12	3.32906e-06	0	0	7.03156e-06	1.01235e-07	3.38543e-08	3.13375e-08	3.43521e-11	6.01106e-12	65.4802	2.44302e-06	0.000252486	36.3155	4.69225e-06
0	19.536	175.601	93.544	20.27	155.289	204.843	232.327	249.231	821.917	1380.99	0.595164	402.639	2477.76	0.162501	2.35056	1.06875	1.25507	0.486348	0.260205	0.316382	2.74091	1.47542	1.56183	0.351358	0.198686	0.182129	2.93989e-07	1.20835e-09	1.20835e-09	5.18033e-06	1.55337e-08	6.90188e-09	2.43986e-08	3.08421e-11	6.20523e-12	4.64885e-07	2.25889e-09	2.25889e-09	1.15143e-06	8.06663e-09	3.32119e-09	4.04111e-08	5.2465e-11	6.46189e-12	122.467	4.99072e-07	0.000324577	51.5131	7.65353e-07
0	21.059	223.605	434.077	26.87	52.178	217.717	132.631	141.236	515.473	1024.46	0.503165	282.684	2237.99	0.126312	2.44183	0.849241	1.20621	0.330877	0.122749	0.170101	1.09556	0.45606	0.560767	0.381024	0.127356	0.15151	0.000785791	3.39847e-06	3.39847e-06	0.00296309	1.05483e-05	3.52167e-06	1.87447e-06	3.70304e-09	4.6848e-10	0.00131275	3.43966e-06	3.43966e-06	0.00944908	0.000531128	0.000177127	3.26682e-06	5.42586e-09	4.75225e-10	64.0831	0.000421794	0.00021015	72.5819	0.00174509
0	21.178	116.047	101.181	18.45	188.909	103.237	190.455	226.954	701.09	1229.03	0.57044	392.709	2497.32	0.157252	2.68328	0.90245	1.35487	0.499021	0.186435	0.219097	1.91017	0.993818	1.00379	0.792019	0.46104	0.50977	1.47909e-05	1.20593e-07	1.20593e-07	4.80519e-05	2.04393e-07	5.71768e-08	4.25473e-08	6.84719e-11	1.35987e-11	4.04158e-05	1.85316e-07	1.85316e-07	8.65e-05	7.40349e-07	2.47326e-07	1.36144e-07	2.6827e-10	3.40661e-11	46.5857	3.52231e-06	6.5059e-05	47.4465	2.34466e-05
0	21.091	270.296	458.165	23.23	61.479	252.908	95.5964	122.543	610.217	1136.65	0.536857	205.207	2331.64	0.0880094	6.03058	2.58938	3.85415	0.85153	0.200021	0.328455	4.40681	2.42725	2.45884	0.660779	0.287354	0.314911	1.4244e-06	1.63037e-08	1.63037e-08	9.21591e-07	1.59265e-09	5.31025e-10	1.59887e-09	1.82392e-13	8.85375e-14	1.08675e-05	1.03388e-07	1.03388e-07	1.60795e-06	2.3024e-09	1.62521e-09	2.59574e-08	9.11416e-11	7.70428e-12	48.0227	2.85597e-07	0.000266724	47.5094	4.17777e-06
0	22.065	264.261	288.761	24.283	72.725	220.879	169.734	189.273	441.506	938.735	0.47032	326.443	2717.23	0.120138	6.5405	3.79161	4.22057	0.408445	0.188677	0.19938	2.6608	1.36485	1.57927	0.371091	0.222588	0.234213	7.26335e-07	3.55838e-09	3.55838e-09	7.23563e-07	1.7627e-11	9.96714e-12	3.15074e-09	5.99599e-12	5.24572e-13	7.94329e-07	4.54656e-09	4.54656e-09	1.35345e-06	1.93438e-08	6.46439e-09	2.20715e-09	3.21722e-13	1.10678e-13	31.9951	4.49326e-07	0.000275789	32.1709	3.31159e-07
0	24.967	455.282	245.742	25.841	99.989	167.799	232.56	245.974	721.699	1249.63	0.577528	268.009	2409.28	0.11124	1.88956	0.939529	0.980432	0.235542	0.141332	0.166662	1.68039	0.844816	0.924149	0.138054	0.0842874	0.111466	7.06438e-06	3.97758e-08	3.97758e-08	3.53977e-05	1.06432e-07	4.23913e-08	1.61256e-07	4.50719e-10	4.90049e-11	8.31612e-06	0	0	1.58729e-05	3.5143e-07	8.90784e-08	2.10179e-07	7.60982e-12	1.92953e-12	95.8875	2.88611e-06	9.54206e-05	91.7153	6.22746e-06
0	24.764	193.635	199.241	29.014	21.511	152.724	245.684	270.25	799.557	1473.76	0.54253	324.059	2463.4	0.13155	3.18962	1.79579	2.02617	1.01622	0.533629	0.548115	3.25121	1.88747	2.02646	0.783057	0.461084	0.41478	1.513e-06	7.57831e-09	7.57831e-09	7.48894e-06	1.82941e-08	7.49942e-09	6.71173e-09	3.65214e-12	7.13495e-13	1.72139e-06	0	0	5.21061e-06	3.81497e-08	1.41872e-08	3.25685e-08	7.91131e-11	9.78189e-12	81.8563	1.83304e-06	0.000321217	84.9008	8.52716e-07
0	22.862	242.4	233.574	25.956	61.438	257.026	157.261	168.311	505.018	1106.09	0.456581	332.839	2454.81	0.135586	3.44968	1.70033	1.79447	0.603435	0.286093	0.365577	1.93673	0.931434	1.05533	0.889209	0.374332	0.318867	0.000206072	1.31994e-06	1.31994e-06	0.000215579	5.89588e-07	2.95363e-07	4.56958e-07	5.19145e-10	6.91593e-11	0.000142016	8.17695e-07	8.17695e-07	0.00051399	1.29736e-05	4.32706e-06	5.05623e-07	3.19453e-10	4.74629e-11	90.7633	9.36876e-05	0.000625569	56.7944	0.000132788
0	26.213	173.084	290.146	31.532	10.331	284.286	243.139	255.687	829.379	1370.77	0.605045	335.802	2403.68	0.139703	3.19074	1.75943	1.79661	0.336641	0.199067	0.237135	3.66989	2.13887	1.85698	0.547592	0.328735	0.349082	2.64799e-06	1.58927e-08	1.58927e-08	1.00221e-05	1.58265e-08	8.45669e-09	3.764e-08	2.675e-11	5.5477e-12	2.23861e-06	0	0	4.78146e-06	4.19182e-08	1.4062e-08	3.33102e-08	5.69482e-11	8.80593e-12	52.5569	3.52281e-06	0.000172271	50.2541	2.36361e-06
0	21.674	148.557	286.089	21.111	58.698	266.041	210.385	210.148	750.443	1427.84	0.525581	303.619	2795.61	0.108606	3.67238	1.85615	2.23893	0.179512	0.101965	0.120837	4.71703	2.60465	3.13587	0.245726	0.160423	0.163988	2.10618e-07	1.49121e-09	1.49121e-09	7.39972e-07	2.68693e-09	1.02285e-09	1.35173e-08	2.6408e-11	3.20703e-12	1.36952e-07	0	0	2.06613e-07	1.79094e-09	6.02623e-10	4.26227e-09	4.09675e-12	5.3309e-13	58.6501	1.39053e-07	0.000319013	49.9552	4.97492e-08
0	23.638	173.868	457.454	22.543	31.251	102.212	211.898	235.172	703.788	1249.29	0.563349	293.322	2570.58	0.114108	3.82787	1.88447	2.4875	0.429059	0.227162	0.29969	2.08797	0.91971	1.03743	0.6865	0.419002	0.347115	2.25482e-06	1.69857e-08	1.69857e-08	6.28122e-06	1.94236e-08	5.82781e-09	6.2739e-09	4.88089e-12	5.79e-13	2.19614e-06	7.07139e-09	7.07139e-09	3.71962e-06	5.78408e-08	1.94276e-08	1.15148e-07	6.15605e-10	5.21916e-11	39.8362	1.66305e-06	0.000151426	49.8992	6.58197e-07
0	20.038	322.745	199.76	22.602	64.289	161.644	171.982	172.799	616.391	1192.63	0.516835	337.914	2418.32	0.139731	1.30313	0.644526	0.866811	0.241804	0.109481	0.134976	1.42094	0.673925	0.851543	0.299522	0.146525	0.1914	0.000204634	1.39871e-06	1.39871e-06	0.00029294	6.69149e-07	3.34968e-07	1.08677e-06	1.22313e-09	1.30057e-10	0.000164868	1.3602e-06	1.3602e-06	0.000314086	5.79903e-06	2.9037e-06	1.21538e-06	1.80786e-09	1.75017e-10	109.816	5.00592e-05	0.000479495	80.7538	6.01535e-05
0	26.668	264.314	615.72	30.004	105.133	350.759	212.412	219.35	733.839	1346.53	0.544983	321.838	2667.52	0.120651	2.88563	1.55081	1.80663	0.296765	0.17756	0.181815	2.65263	1.35353	1.50829	0.344097	0.159138	0.16853	1.85744e-06	8.89217e-09	8.89217e-09	4.00492e-06	5.42076e-09	2.72831e-09	6.16353e-09	4.24073e-12	8.18153e-13	3.40421e-06	1.20684e-08	1.20684e-08	5.41444e-06	5.25007e-08	1.81318e-08	3.93095e-08	1.10721e-10	1.21055e-11	48.8351	9.73261e-07	0.000240012	65.0984	1.42798e-06
0	26.432	224.105	379.146	25.845	42.261	260.564	180.175	206.041	267.128	1008.1	0.264981	295.123	2444.81	0.120714	6.40648	3.70621	3.9595	0.465542	0.258458	0.309708	3.88326	2.20741	2.38806	0.226287	0.128267	0.156355	2.79369e-07	1.5765e-09	1.5765e-09	3.95926e-07	6.13706e-10	3.08902e-10	5.4525e-09	3.40932e-12	5.35933e-13	9.1512e-07	0	0	1.13418e-06	1.18067e-08	4.23273e-09	4.57951e-08	1.18713e-10	1.40083e-11	53.9627	1.75249e-07	0.00083181	76.0056	1.51531e-07
0	23.611	264.671	258.19	27.712	131.509	225.956	161.714	169.707	557.43	1218.89	0.457327	323.364	2513.84	0.128634	3.48486	1.55974	1.9876	1.0889	0.448887	0.560161	2.58849	1.3635	1.29656	0.498546	0.260455	0.306237	0.000249961	1.63966e-06	1.63966e-06	0.000383151	1.21106e-06	4.25748e-07	7.33399e-07	1.91752e-09	1.74048e-10	7.0129e-05	5.00761e-07	5.00761e-07	0.000188709	4.79961e-06	1.60101e-06	4.44916e-07	2.14224e-10	4.15137e-11	70.8941	0.000129791	0.000399878	51.6897	3.87994e-05
0	24.351	102.175	204.971	28.941	5.925	110.655	161.725	173.47	557.124	911.463	0.611241	323.527	2199.36	0.1471	2.99372	1.51073	1.83014	0.335772	0.164172	0.222218	3.00037	1.67112	1.71136	0.436035	0.206897	0.239947	3.01996e-05	0	0	0.000159119	2.64295e-07	1.33215e-07	3.90966e-07	5.9458e-10	5.65658e-11	2.49609e-05	1.75097e-07	1.75097e-07	7.11338e-05	1.76267e-06	4.43049e-07	5.89126e-08	3.68925e-11	6.2362e-12	81.4779	3.59581e-05	0.000245162	68.193	1.59507e-05
0	19.661	279.029	447.873	22.683	21.089	349.672	208.496	213.393	730.447	1406.64	0.519286	373.525	2763.21	0.135178	4.51341	2.33479	2.56159	0.384986	0.221421	0.224982	3.96477	2.2785	2.56442	0.452302	0.280533	0.262277	2.153e-07	1.58084e-09	1.58084e-09	4.25967e-07	9.11341e-10	3.71951e-10	8.44641e-09	1.24668e-11	1.93457e-12	1.70782e-07	6.33326e-10	6.33326e-10	4.10953e-07	3.16937e-09	1.06353e-09	3.5998e-09	4.57878e-12	4.89643e-13	32.4981	1.0135e-07	0.000284432	36.0902	1.05399e-07
0	18.463	1419.05	245.159	21.41	47.302	482.132	93.9169	93.7163	420.297	870.473	0.482838	252.913	2212.65	0.114303	4.49504	1.77517	2.01919	0.796148	0.407367	0.354678	3.91268	1.80425	2.31307	0.387734	0.108952	0.202121	3.91151e-07	0	0	3.46091e-06	1.08663e-08	3.73417e-09	4.83021e-09	3.96473e-12	5.54945e-13	4.55458e-06	0	0	5.55149e-06	2.96055e-07	9.93261e-08	4.25842e-09	7.40419e-13	2.31965e-13	50.2615	6.09707e-07	0.000218762	31.6584	2.10809e-06
0	22.395	78.608	293.553	25.137	196.791	767.099	217.571	267.749	646.671	1027.08	0.629622	275.036	2395.86	0.114797	3.92641	1.90138	2.33578	1.15157	0.641326	0.662514	2.48557	1.14957	1.25644	0.651006	0.332618	0.374578	4.16263e-06	2.12941e-08	2.12941e-08	1.12994e-05	2.01462e-08	1.08333e-08	1.85959e-08	1.32636e-11	2.02446e-12	2.91668e-06	0	0	2.36116e-05	1.03829e-06	5.22498e-07	1.13738e-07	1.74883e-10	1.73161e-11	57.7352	2.99545e-06	0.000168475	58.9716	4.29136e-06
0	19.023	227.846	267.195	18.975	130.166	200.023	104.662	126.286	247.37	940.492	0.263022	253.015	2171.29	0.116527	5.65171	3.2461	3.36558	0.448505	0.248237	0.278149	5.15609	2.64373	2.94915	0.512516	0.262779	0.284318	3.44315e-07	1.45116e-09	1.45116e-09	3.1378e-07	0	0	7.15921e-09	8.10523e-12	1.28403e-12	9.03772e-07	0	0	6.46012e-07	5.72096e-11	3.9744e-11	1.33618e-08	2.06568e-11	2.20439e-12	44.6857	7.30181e-08	0.000805982	48.4082	4.76092e-07
0	15.184	317.5	209.505	18.746	108.9	101.327	110.992	113.175	458.054	955.78	0.479246	218.135	2163.69	0.100816	5.2087	2.54735	3.6873	0.434509	0.181779	0.254632	2.63899	1.12372	1.6381	0.304036	0.0963218	0.165283	3.54671e-05	0	0	0.000461111	1.49468e-06	6.51486e-07	1.76567e-06	1.78252e-09	2.75474e-10	0.000264795	6.90465e-06	6.90465e-06	2.94075e-05	2.84192e-08	1.18868e-08	1.12141e-06	2.34314e-09	2.24773e-10	44.9618	9.33429e-05	0.000210578	42.8398	6.13634e-05
0	22.249	130.187	146.166	22.959	34.522	137.169	222.891	227.516	263.886	936.904	0.281657	282.189	2626.72	0.10743	2.64732	1.25471	1.36792	0.464966	0.235716	0.257137	1.88524	0.913311	0.986513	0.307039	0.151609	0.161383	0.00020108	0	0	0.00018264	2.54594e-08	1.30965e-08	3.98914e-07	1.88866e-10	3.92526e-11	0.000206328	5.48386e-07	5.48386e-07	0.00030456	5.31234e-06	1.77431e-06	9.60855e-07	2.4954e-09	2.08328e-10	110.891	4.89723e-05	0.00102369	62.8634	6.07422e-05
0	22.883	206.649	188.773	23.79	156.443	234.601	205.531	212.967	809.051	1268.4	0.637851	401.828	2625.83	0.153029	2.56217	1.19995	1.44562	0.205048	0.105391	0.139945	2.06004	0.751664	0.89252	0.296702	0.136143	0.147906	1.87257e-06	1.05991e-08	1.05991e-08	8.2224e-06	1.40521e-08	7.38028e-09	1.66511e-07	3.8298e-10	3.06979e-11	2.20113e-06	1.83158e-08	1.83158e-08	8.63289e-06	2.18731e-07	7.32012e-08	8.93724e-08	1.88893e-10	1.67741e-11	187.099	7.79157e-07	0.000755013	60.3684	1.49192e-06
0	21.392	216.31	186.366	21.41	71.882	93.655	92.7539	95.4712	431.438	938.707	0.459609	239.38	2104	0.113774	10.4179	3.02151	5.24964	1.12807	0.389303	0.452148	4.96194	2.334	2.02954	0.456393	0.206704	0.290874	5.59877e-07	0	0	3.00333e-06	6.01474e-09	2.46175e-09	1.01093e-08	1.64381e-11	1.74421e-12	1.33567e-06	1.60894e-08	1.60894e-08	7.23814e-07	5.45687e-10	2.57023e-10	5.86698e-09	7.21288e-12	1.28261e-12	31.9847	7.70858e-07	0.000167826	23.3761	3.51524e-07
0	23.96	173.066	168.795	26.28	33.395	156.344	196.309	204.686	294.589	1204.68	0.244538	266.313	2425.78	0.109784	2.28178	1.15222	1.34845	0.516532	0.303113	0.261178	1.69322	0.963431	0.979344	0.478492	0.256676	0.291673	0.000522562	2.16163e-06	2.16163e-06	0.000318155	5.02567e-08	2.55523e-08	7.44565e-07	7.64228e-10	1.07007e-10	0.00100012	0	0	0.000730203	1.2684e-05	4.22872e-06	5.94575e-07	6.00626e-10	8.75413e-11	48.9981	3.62162e-05	0.000190407	40.4661	6.79473e-05
0	17.888	128.077	348.67	20.25	24.951	131.916	103.185	110.805	523.289	1009.06	0.518589	280.552	2046.82	0.137067	3.65993	0.986862	1.48366	0.48563	0.140435	0.220928	3.17434	0.990252	1.52429	0.671705	0.185453	0.284338	1.81936e-06	0	0	1.78024e-05	5.49031e-08	1.88415e-08	1.33367e-08	2.63456e-11	1.99551e-12	8.02806e-06	2.53007e-08	2.53007e-08	1.19715e-05	2.37263e-07	5.9558e-08	1.0449e-08	1.00863e-11	9.39831e-13	73.4354	1.93322e-06	0.000184347	41.8024	4.27838e-06
0	23.192	286.21	467.668	24.608	62.052	613.799	219.326	256.211	768.016	1497.12	0.512997	350.032	2445.94	0.143108	1.9096	1.07935	1.08022	0.233739	0.100484	0.143791	3.87825	2.3623	2.05472	2.67738	1.78998	1.15062	1.74337e-06	1.06136e-08	1.06136e-08	9.79476e-06	4.13277e-08	1.30018e-08	1.48122e-08	9.62267e-12	1.27818e-12	1.73519e-06	0	0	5.10831e-06	3.32995e-08	1.2492e-08	2.39521e-08	1.71915e-11	3.3043e-12	81.6235	1.80184e-06	0.000311206	75.0023	1.23966e-06
1	20.066	88.945	162.452	22.039	60.902	115.479	110.082	115.297	104.61	1039.24	0.10066	230.395	2563.34	0.0898808	6.86307	3.81335	4.63701	0.387813	0.173696	0.20202	5.11661	2.85631	3.25355	0.766408	0.420285	0.505836	1.54671e-06	9.37806e-09	9.37806e-09	6.82821e-07	7.06692e-10	2.46341e-10	5.51629e-08	3.88207e-11	1.07745e-11	2.68307e-06	1.18774e-08	1.1123e-08	4.99739e-07	3.97792e-11	3.97792e-11	1.55626e-07	1.42467e-10	2.23586e-11	59.4107	4.78678e-07	0.000810706	68.6529	1.0116e-06
1	25.475	677.35	360.872	29.155	80.669	85.858	126.817	142.622	412.801	1257.97	0.32815	324.516	2542.89	0.127617	2.33777	1.21604	1.39351	0.41793	0.235892	0.295063	1.44757	0.783576	0.911715	0.260466	0.132368	0.159847	1.7175e-06	9.93319e-09	9.93319e-09	1.32851e-06	4.93405e-09	1.69597e-09	4.33952e-09	1.01013e-11	1.01828e-12	8.03878e-06	5.04284e-08	5.04284e-08	1.57544e-05	2.79671e-07	9.32511e-08	3.87867e-08	5.3673e-11	5.85154e-12	39.5018	8.50367e-07	0.000313992	33.0575	8.2455e-06
1	21.794	421.113	980.201	25.081	123.869	102.389	242.238	247.822	807.79	1332.34	0.606293	285.951	2639.37	0.108341	2.4926	1.22247	1.31533	0.428474	0.252279	0.21721	4.42496	2.45264	2.49317	0.369762	0.174484	0.184785	3.0031e-07	0	0	1.16608e-05	2.5263e-08	8.9507e-09	1.9237e-07	2.24068e-10	3.76084e-11	1.3635e-06	0	0	3.34723e-06	4.40869e-08	1.63159e-08	8.98619e-08	1.56597e-10	2.32212e-11	159.85	1.31302e-06	0.000285123	54.4122	1.46384e-06
1	20.902	260.164	185.545	21.64	47.006	54.281	186.563	198.884	692.927	1352.93	0.512166	335.597	2685.21	0.12498	3.55149	1.68205	2.01945	0.631584	0.293531	0.290305	2.33951	1.23558	1.4968	0.351195	0.151516	0.179729	7.78339e-06	4.74902e-08	4.74902e-08	1.92595e-05	3.92209e-08	1.71058e-08	1.09203e-07	3.26862e-10	3.46071e-11	4.14909e-06	2.0234e-08	2.0234e-08	6.91799e-06	7.776e-08	2.62234e-08	1.99229e-08	1.76321e-11	2.98105e-12	69.8386	4.37656e-06	0.000306606	55.117	5.88286e-07
1	26.24	504.255	358.961	28.762	40.998	114.969	183.958	195.551	397.15	1206.15	0.329272	310.191	2541.07	0.122071	2.86315	1.27608	1.46321	0.496755	0.237511	0.238586	1.7399	0.955503	1.06231	0.216877	0.135837	0.163722	6.2217e-06	3.12079e-08	3.12079e-08	4.33166e-06	1.11283e-09	3.78174e-10	4.35117e-09	1.99086e-12	3.76788e-13	1.25479e-05	5.39545e-08	5.39545e-08	1.57152e-05	1.92762e-07	6.44703e-08	3.03301e-08	4.58991e-11	6.30381e-12	25.2768	2.90284e-06	0.000185903	50.6781	1.51969e-06
1	14.335	299.763	416.425	26.865	17.715	140.772	229.777	227.778	583.816	1237.87	0.471629	240.736	2525.86	0.0953086	2.59332	1.32503	1.46742	0.388268	0.192617	0.235809	1.91645	0.85508	1.13694	0.24038	0.12914	0.187648	2.2397e-06	1.45297e-08	1.45297e-08	3.21265e-06	8.12492e-09	2.93835e-09	1.16877e-08	3.37622e-11	3.39641e-12	1.37869e-05	5.37103e-07	5.37103e-07	3.73098e-06	5.08012e-10	3.26674e-10	1.90479e-08	2.03142e-11	3.80052e-12	32.4134	8.12429e-07	0.000109162	42.6217	3.02184e-06
1	21.116	433.559	218.899	28.014	45.512	120.004	146.579	245.188	504.37	1367.19	0.368909	252.737	362.157	0.697865	12.6464	6.94257	9.31925	1.87454	0.996501	0.996752	6.58305	3.93352	4.10922	1.08218	0.623429	0.699348	3.05448e-06	1.90028e-08	1.90028e-08	2.85687e-06	7.15731e-09	1.90052e-09	2.43809e-09	5.76049e-13	1.25625e-13	4.26137e-06	0	0	5.62429e-06	3.85629e-07	1.28582e-07	6.97478e-09	1.4363e-11	1.18801e-12	32.757	1.16449e-06	0.000204622	65.8373	2.03495e-06
1	21.57	234.545	189.859	29.24	40.118	117.046	208.131	228.572	276.564	841.368	0.328707	372.261	2468.98	0.150775	2.56259	1.32033	1.32998	0.286844	0.163986	0.199087	1.48205	0.709811	0.859077	0.333639	0.186633	0.22853	4.95565e-06	2.36397e-08	2.36397e-08	6.71563e-06	2.73336e-11	2.73336e-11	8.59891e-09	1.12261e-11	1.39923e-12	6.98182e-06	3.30823e-08	3.30823e-08	1.35266e-05	1.29742e-07	4.33338e-08	3.80066e-08	7.29007e-11	7.6992e-12	28.6669	1.5749e-06	0.000128913	45.2052	3.59596e-06
1	10.679	171.21	174.027	13.962	62.104	226.737	193.088	183.756	856.542	1239.04	0.691293	348.955	2684.61	0.129983	5.92023	3.29903	3.15679	1.91536	1.15323	0.841371	1.92799	0.830981	1.01759	0.267096	0.104013	0.13015	1.73487e-06	9.68998e-09	9.68998e-09	1.30233e-05	1.65282e-08	1.26104e-08	1.94522e-08	5.854e-12	7.93228e-13	2.87708e-06	1.81052e-08	1.81052e-08	1.1222e-05	2.7879e-07	9.38027e-08	3.14982e-08	4.29121e-11	6.40546e-12	72.4936	1.67526e-06	7.07391e-05	39.3527	3.00027e-06
1	20.528	412.171	255.322	21.1	146.38	51.616	155.987	162.761	575.875	1247.42	0.461653	315.335	2519.65	0.12515	3.55545	1.8849	2.10079	0.646575	0.347517	0.445126	2.72428	1.49227	1.3852	0.615545	0.31746	0.25817	8.09373e-05	5.91424e-07	5.91424e-07	0.000113087	3.03127e-07	1.17476e-07	5.76529e-07	6.99518e-10	8.04646e-11	6.28026e-05	3.74956e-07	3.74956e-07	0.0001532	3.29132e-06	1.10172e-06	7.80865e-07	7.85592e-10	9.90861e-11	90.2138	5.46896e-05	0.000771815	65.2686	4.87222e-05
1	23.465	278.149	176.56	25.027	59.522	123.446	207.18	222.587	684.998	1302.43	0.525937	260.934	2419.14	0.107862	7.96238	4.58376	5.03461	1.06046	0.600798	0.71174	2.17893	1.05193	1.11676	0.678403	0.413661	0.295836	2.26874e-06	1.30802e-08	1.30802e-08	6.69541e-06	1.52204e-08	4.59156e-09	1.25534e-08	1.04909e-11	1.54697e-12	3.31857e-06	0	0	2.98003e-06	5.88046e-08	1.97345e-08	2.29073e-08	1.02478e-10	1.12668e-11	40.5512	1.11293e-06	0.000175474	50.507	1.45014e-06
1	19.702	133.049	301.781	23.647	87.556	107.558	170.212	178.278	561.913	1000.99	0.561355	319.058	2527.13	0.126253	2.15847	1.1372	1.24431	0.252111	0.149487	0.175792	2.72022	1.47667	1.69241	0.218012	0.127949	0.139278	7.13186e-07	3.19468e-09	3.19468e-09	1.96606e-06	4.12311e-09	1.38199e-09	2.55798e-09	1.51542e-12	1.96794e-13	5.58711e-07	4.44406e-09	4.44406e-09	1.06943e-06	2.22735e-08	1.11591e-08	4.96093e-09	9.96891e-13	2.2367e-13	52.6615	3.72216e-07	0.000265419	38.0474	4.46148e-07
1	24.685	338.339	420.454	23.798	110.269	187.829	262.944	294.192	310.54	847.257	0.366523	311.419	617.185	0.50458	3.59462	2.00282	1.64819	0.508879	0.314803	0.309184	3.38783	1.86871	2.03447	0.544341	0.290515	0.304116	4.88734e-06	0	0	1.08592e-05	3.56716e-08	1.20551e-08	2.47485e-08	8.61189e-11	7.50285e-12	3.04087e-06	0	0	1.92735e-05	3.0978e-07	1.03612e-07	4.54251e-08	4.5081e-11	8.19412e-12	42.584	2.04056e-06	0.000124547	44.5758	1.63402e-06
1	20.45	380.197	355.344	24.652	45.056	1115.7	266.154	269.917	708.017	1237.91	0.571944	284.589	2601.67	0.109387	1.73139	0.800816	0.923459	0.335744	0.200076	0.181607	1.63935	0.710373	0.844023	0.249827	0.137103	0.210216	9.45882e-05	5.56132e-07	5.56132e-07	0.00039874	1.17179e-06	4.89147e-07	1.06303e-06	4.1541e-09	3.36108e-10	0.000150887	0	0	0.000790682	2.0911e-05	6.99214e-06	1.11425e-05	3.32412e-08	2.58385e-09	105.179	4.75195e-05	0.000462729	83.7317	8.22726e-05
1	19.192	271.579	171.335	20.842	124.789	206.242	191.856	204.783	455.258	1234.86	0.368673	304.375	2732.13	0.111406	2.60182	1.33175	1.58542	0.209984	0.129563	0.133785	2.74452	1.5322	1.23927	0.492999	0.297738	0.282625	0.000156825	8.93868e-07	8.93868e-07	0.000114903	6.23474e-08	3.12617e-08	5.23011e-07	5.35687e-10	7.30931e-11	9.8062e-05	3.4782e-07	3.4782e-07	0.00011705	1.32784e-06	4.43109e-07	6.22936e-07	1.8113e-10	4.68295e-11	55.3728	2.70494e-05	0.000449897	56.4177	1.04513e-05
1	25.516	620.857	557.649	29.108	76.206	126.153	180.919	193.651	590.29	1259.58	0.468642	341.533	2576.88	0.132537	1.54178	0.840986	0.904462	0.19031	0.0868103	0.115428	1.70386	0.86986	1.1249	0.227595	0.122131	0.132974	7.57005e-06	4.03863e-08	4.03863e-08	8.7712e-06	2.81667e-09	1.02793e-09	7.11792e-09	4.9025e-12	8.66605e-13	6.71667e-06	3.70222e-08	3.70222e-08	1.23889e-05	1.68605e-07	5.6305e-08	1.55347e-08	1.88835e-11	2.47257e-12	30.5794	4.55006e-06	0.000203571	44.6439	1.65014e-06
1	30.605	406.868	445.666	32.89	111.975	99.697	189.562	222.675	588.103	1213.82	0.484505	247.932	2670.21	0.0928513	5.05156	2.85366	3.37798	0.84028	0.450484	0.535911	2.38103	1.26232	1.48862	0.519822	0.27039	0.278206	1.20491e-06	9.14423e-09	9.14423e-09	1.15438e-06	2.334e-09	1.17154e-09	6.71055e-09	1.34601e-11	1.47107e-12	4.28926e-06	1.02579e-07	1.02579e-07	2.30563e-06	7.3735e-11	7.3735e-11	2.538e-08	5.37304e-11	4.28066e-12	39.9405	3.39539e-07	0.000279302	58.1446	1.34547e-06
1	8.324	2432.51	216.495	11.723	17.497	2604.64	120.089	129.093	566.078	1152.02	0.491378	278.368	2172.91	0.128108	3.69631	1.61816	1.6295	0.667118	0.216105	0.265486	3.41992	1.77672	1.83905	0.354001	0.12368	0.158416	5.82734e-07	0	0	3.48041e-06	9.96679e-09	4.98557e-09	4.79952e-09	8.49079e-12	9.69192e-13	8.53901e-07	0	0	1.33392e-06	2.59445e-08	8.65268e-09	9.52595e-09	1.2144e-11	1.27798e-12	67.7871	8.2299e-07	0.000228116	42.7034	4.87813e-07
1	24.622	214.753	258.841	29.595	57.267	213.962	186.974	197.65	661.945	1440.19	0.459624	336.94	2646.17	0.127331	4.40822	2.08454	1.95024	0.743658	0.377285	0.394999	6.29497	3.73786	2.84973	1.12173	0.702384	0.576913	8.72083e-05	5.38747e-07	5.38747e-07	0.000129845	2.23431e-07	9.04822e-08	6.29495e-07	3.55954e-10	6.41134e-11	0.000106378	5.24706e-07	5.24706e-07	0.000170551	1.78177e-06	6.00888e-07	2.27317e-06	2.96732e-09	3.89517e-10	52.9486	4.27275e-05	0.000432695	35.7129	1.63678e-05
1	27.757	397.958	276.115	29.341	59.612	118.088	130.398	142.349	389.54	1228.6	0.317061	315.158	2482.15	0.12697	3.29794	1.96168	1.86246	0.342817	0.186806	0.191897	1.66407	0.800006	0.911954	0.332986	0.181562	0.15637	8.07535e-06	4.9011e-08	4.9011e-08	5.35558e-06	2.18189e-08	5.80217e-09	5.03919e-09	7.79775e-12	8.39034e-13	1.00893e-05	7.07952e-08	7.07952e-08	1.66411e-05	3.11252e-07	1.03791e-07	1.8544e-08	1.25805e-11	2.05176e-12	25.0253	2.41008e-06	8.87475e-05	28.6641	1.0137e-05
1	16.691	84.768	97.611	20.861	37.323	103.743	104.957	116.93	1021.06	2312.31	0.441574	261.928	2318.7	0.112964	9.2865	4.96888	5.82586	0.628306	0.234163	0.290953	6.27114	3.84511	3.32723	0.747866	0.37341	0.438979	1.97948e-06	1.24629e-08	1.24629e-08	9.29175e-07	9.98549e-10	5.07472e-10	4.18284e-08	4.54354e-11	6.60136e-12	2.73927e-06	1.40233e-08	1.33395e-08	7.37884e-07	4.89267e-11	2.81261e-11	8.9127e-08	6.69064e-11	1.02156e-11	40.9135	3.79566e-07	0.000476641	65.928	1.031e-06
1	23.312	135.736	236.063	26.852	373.453	89.9	186.725	182.183	526.089	1256.41	0.418722	348.565	2398.45	0.145329	8.36499	4.15762	5.39724	1.70166	1.03032	1.05288	2.01669	1.03509	1.04224	0.346375	0.193703	0.19766	0.000152644	9.62356e-07	9.62356e-07	0.000180882	4.18138e-07	1.69695e-07	9.84472e-07	4.58388e-10	1.22616e-10	0.00013288	1.59725e-06	1.59725e-06	0.000579814	2.99501e-05	9.9891e-06	7.63538e-07	1.01e-09	1.05544e-10	64.1471	6.76805e-05	0.000566397	79.3221	9.95803e-05
1	24.24	277.509	244.965	20.159	64.071	151.609	191.701	221.094	262.608	972.169	0.270125	332.933	2671.52	0.124623	4.96136	2.94007	2.60754	1.99759	1.21461	1.0534	2.21036	1.25072	1.08126	0.406014	0.231927	0.231155	1.18419e-06	5.41464e-09	5.41464e-09	2.13325e-06	2.25858e-09	1.14057e-09	4.45002e-09	1.01613e-11	1.15077e-12	2.01855e-06	7.32894e-09	7.32894e-09	3.11962e-06	2.72069e-08	9.18321e-09	1.02051e-08	2.02765e-11	2.26598e-12	57.8819	4.02121e-07	0.000308637	55.8038	9.73693e-07
1	23.162	127.7	200.48	19.355	147.082	43.139	148.593	189.685	614.246	1237.84	0.496223	375.303	2350.89	0.159643	14.1163	7.55574	7.21468	0.841608	0.459037	0.521774	2.32088	0.944494	1.10023	0.395271	0.135096	0.193863	4.74447e-07	2.48926e-09	2.48926e-09	6.52203e-07	6.86262e-12	6.86262e-12	3.62265e-09	1.29671e-12	3.33085e-13	5.16904e-07	1.95346e-09	1.95346e-09	9.78035e-06	4.79165e-07	1.59804e-07	2.89471e-08	2.60716e-11	4.95767e-12	24.6349	9.7208e-07	0.000164975	40.0942	1.4322e-06
1	22.777	91.554	123.934	16.054	71.624	86.292	167.506	180.277	363.221	841.032	0.431875	310.002	2497.83	0.124109	2.18599	0.961841	1.30337	0.291472	0.154796	0.17695	2.36758	1.28889	1.47201	0.290279	0.161	0.179965	1.29366e-06	0	0	2.94408e-06	6.92981e-09	2.31374e-09	4.28967e-09	2.59972e-12	3.70606e-13	7.62949e-07	6.59708e-09	6.59708e-09	1.18395e-06	2.44761e-08	8.17656e-09	4.58374e-09	5.17781e-12	6.61338e-13	34.1538	3.25056e-07	8.93716e-05	43.2585	4.72648e-07
1	29.957	254.743	399.835	31.281	126.423	79.682	161.843	222.661	683.895	1274.24	0.536707	248.969	2636.79	0.0944214	29.2285	14.8689	20.4388	5.17608	2.62035	3.86854	2.57063	1.38985	1.48645	0.302948	0.146983	0.197043	5.75339e-07	4.48996e-09	4.48996e-09	1.11915e-06	3.06638e-09	1.16921e-09	9.99828e-09	3.1871e-11	3.12894e-12	3.36087e-06	0	0	2.41528e-06	7.85075e-08	2.62158e-08	5.18531e-08	1.36737e-10	1.25843e-11	32.2732	4.9892e-07	0.000181995	37.8224	1.47954e-06
1	3.945	189.274	140.599	24.553	68.325	197.714	185.42	185.863	406.067	1062.99	0.382004	337.172	2416.38	0.139536	2.31592	1.33093	1.36295	0.389641	0.235287	0.238405	1.28735	0.616831	0.664455	0.36362	0.222939	0.225394	1.21639e-05	5.77741e-08	5.77741e-08	1.13984e-05	4.00693e-09	1.34231e-09	9.92819e-09	1.48694e-11	1.52878e-12	9.67303e-06	7.6355e-08	7.6355e-08	1.70055e-05	2.89183e-07	9.65071e-08	1.29466e-08	5.12286e-12	9.81996e-13	38.9337	4.66938e-06	0.000321231	41.8243	4.71146e-06
1	22.777	91.554	123.934	16.054	71.624	86.292	228.625	228.2	627.995	1111.84	0.564825	241.015	2509.69	0.0960338	3.07664	1.47098	1.52187	0.400714	0.195442	0.237199	1.46078	0.768002	0.902832	0.256229	0.165626	0.177457	2.79841e-06	1.43242e-08	1.43242e-08	5.3647e-06	1.03512e-08	5.18902e-09	5.75094e-09	6.31065e-12	7.89033e-13	1.2573e-05	4.4209e-07	4.4209e-07	3.9055e-06	4.73447e-10	3.19486e-10	1.13665e-08	1.85953e-11	2.1807e-12	31.1662	1.67817e-06	0.000139124	50.0959	2.14204e-06
1	15.445	251.68	722.954	12.856	41.054	261.277	82.0371	93.3151	379.277	991.369	0.382579	236.26	2112.24	0.111853	2.93528	1.49282	1.83837	0.286821	0.12029	0.155693	1.86899	0.794398	1.02119	0.30116	0.102961	0.148509	2.02187e-07	0	0	7.37947e-07	1.95377e-09	8.00073e-10	2.95119e-09	3.12688e-12	3.95117e-13	3.87201e-06	8.32567e-08	8.32567e-08	1.22299e-06	1.22412e-10	8.38928e-11	5.81613e-09	3.02093e-12	4.04103e-13	67.2593	2.42378e-07	0.000503666	57.0262	6.7393e-07
1	21.708	279.735	238.956	25.537	78.579	95.348	217.81	227.249	254.477	878.493	0.289674	250.902	462.134	0.54292	3.24643	1.47933	2.08589	0.604087	0.301741	0.455374	3.19884	1.49621	1.68287	0.99644	0.615663	0.497744	1.19022e-05	6.96713e-08	6.96713e-08	1.54374e-05	1.35311e-08	6.96812e-09	2.46814e-08	2.50094e-11	3.91895e-12	1.31243e-05	0	0	1.20923e-05	2.18675e-10	2.11865e-10	2.19323e-08	4.96102e-11	5.23577e-12	48.6369	5.2521e-06	0.00037927	47.9354	4.40261e-06
1	20.746	305.486	298.477	21.902	77.035	2706.7	203.665	211.218	242.62	1026.61	0.236331	316.68	2683.74	0.118	5.94017	3.52086	2.64488	0.962554	0.538393	0.479683	2.76596	1.50538	1.476	0.409497	0.262137	0.229476	1.0177e-06	4.88067e-09	4.88067e-09	9.69441e-07	6.00655e-10	3.00801e-10	2.42586e-09	2.54612e-12	3.33133e-13	1.15664e-06	0	0	1.57135e-06	1.38948e-08	4.67297e-09	5.10843e-09	8.50977e-12	8.01088e-13	35.1434	1.90724e-07	0.000204671	49.3283	3.70246e-07
1	9.435	160.128	180.286	14.492	44.168	488.727	150.114	156.37	269.449	1119.2	0.240752	335.404	2361.95	0.142003	5.06498	2.74471	2.96543	0.955109	0.559166	0.520307	2.59951	1.106	1.49806	0.39104	0.187954	0.242062	1.54504e-06	7.88115e-09	7.88115e-09	6.80986e-07	2.96821e-12	2.96821e-12	3.86618e-09	4.80991e-12	6.40492e-13	2.64553e-06	1.93544e-08	1.93544e-08	4.69263e-06	7.6722e-08	3.83891e-08	1.23541e-08	3.22501e-11	4.817e-12	32.2605	1.48867e-06	0.000310672	42.0834	2.49247e-06
1	20.288	822.524	292.892	28.871	54.719	162.333	207.175	206.675	543.371	1194.25	0.454989	331.978	2367.14	0.140244	5.31899	2.82783	3.36998	1.39113	0.819639	0.730998	2.96179	1.36772	1.6662	0.970805	0.355523	0.414799	1.10218e-05	6.66489e-08	6.66489e-08	1.30359e-05	2.54089e-08	1.57069e-08	2.98759e-08	2.90728e-11	5.93298e-12	8.79646e-06	5.36983e-08	5.36983e-08	1.30981e-05	1.67851e-07	8.40233e-08	5.34791e-08	1.15869e-10	1.25648e-11	38.5402	2.59817e-06	0.000147517	40.0869	4.49007e-06
1	5.346	208.105	380.236	5.8	52.9	412.135	123.082	146.939	497.525	929.84	0.535065	279.993	2021.42	0.138513	2.54221	1.09402	1.46701	0.497852	0.185166	0.205534	1.8188	0.537022	0.876149	0.361966	0.0840484	0.144312	2.13941e-06	0	0	3.6713e-05	9.2226e-08	3.27741e-08	9.39114e-08	1.8207e-10	1.95176e-11	3.00934e-06	0	0	5.8771e-05	4.32052e-06	1.08347e-06	2.25164e-07	1.61544e-10	1.85728e-11	79.5587	6.39509e-06	0.000248175	40.9054	1.58256e-05
1	18.14	395.211	142.4	25.597	21.416	81.424	176.155	220.275	822.934	1386.05	0.593727	392.094	2618.1	0.149763	3.07875	1.14891	1.52256	0.689142	0.411226	0.334278	7.14464	4.23185	4.13768	0.824512	0.413963	0.480902	3.07727e-06	1.66863e-08	1.66863e-08	4.02652e-05	2.16142e-07	8.61008e-08	1.07798e-07	1.38024e-10	2.35195e-11	6.88316e-06	3.43805e-08	3.43805e-08	2.15084e-05	1.72262e-07	6.70112e-08	5.08102e-07	1.39311e-09	1.34109e-10	94.5818	5.85371e-06	0.000265735	108.504	5.62663e-06
1	13.683	1381.1	489.669	12.576	108.165	951.639	160.581	126.613	209.241	1060.6	0.197286	204.094	2336.43	0.0873529	16.6144	9.50701	10.7867	4.0829	2.21532	2.64882	17.568	10.2029	11.6818	7.00097	4.12862	4.71227	9.10843e-07	7.17102e-09	7.17102e-09	3.05686e-07	1.61107e-10	8.82528e-11	4.66278e-09	4.06319e-12	5.82608e-13	3.55073e-06	5.99591e-08	5.99591e-08	2.94291e-07	6.22913e-11	4.49e-11	5.71134e-09	1.08166e-11	1.11397e-12	32.2725	3.17173e-07	0.000373105	35.8759	1.0264e-06
1	18.352	114.338	1107.2	19.462	148.497	96.262	162.162	208.195	769.348	1497.63	0.513712	286.727	2724.71	0.105232	5.7251	3.25752	3.48343	0.530281	0.288263	0.30615	4.75521	2.82784	2.79959	0.931819	0.522791	0.459386	1.17932e-07	6.8968e-10	6.8968e-10	5.34949e-07	1.37568e-09	6.09052e-10	6.08486e-09	6.15367e-12	1.18842e-12	3.10058e-06	1.58498e-08	1.58498e-08	3.90163e-06	7.52057e-08	3.76828e-08	2.4286e-08	1.13513e-11	3.23639e-12	97.2782	1.46334e-07	0.000739116	43.7382	8.33698e-07
1	18.193	342.035	174.724	21.509	105.803	519.768	183.929	169.233	650.074	1250.5	0.519851	324.64	2641.13	0.122917	5.56029	2.94446	2.56549	0.915126	0.544834	0.537093	3.16528	0.996424	1.50071	0.263015	0.0952552	0.137349	0.000149217	1.07252e-06	1.07252e-06	0.000212768	4.24917e-07	1.73874e-07	4.85018e-07	8.44735e-10	9.26555e-11	9.07287e-05	6.09239e-07	6.09239e-07	0.000142815	2.15487e-06	7.22261e-07	8.23436e-07	9.8411e-10	1.19196e-10	65.0582	6.49668e-05	0.000450345	55.6152	3.16809e-05
1	16.449	427.377	154	18.502	44.306	305.709	106.911	125.994	567.879	1045.28	0.54328	268.346	2042.74	0.131366	3.19707	1.3069	1.89317	0.394331	0.211401	0.232857	2.31577	1.02103	1.24616	0.212683	0.105669	0.116317	1.15709e-06	0	0	2.42565e-05	6.03617e-08	2.07572e-08	1.43661e-08	1.81662e-11	2.31728e-12	1.96737e-06	0	0	6.2047e-06	1.12376e-07	3.11156e-08	8.72213e-09	4.94247e-12	8.42993e-13	105.232	2.53672e-06	0.000379032	56.4981	3.07926e-06
1	18.647	195.161	602.443	17.522	209.103	153.127	156.034	213.845	751.773	1474.3	0.509918	252.268	2641.9	0.0954871	5.89977	2.62624	3.2654	1.29614	0.573013	0.637463	4.84783	2.78427	2.97052	1.94666	1.18249	0.961279	1.32005e-07	9.98627e-10	9.98627e-10	3.78431e-07	1.13565e-09	4.71491e-10	3.22993e-09	1.96005e-12	4.37256e-13	8.58156e-06	1.43064e-08	1.43064e-08	5.59279e-06	2.70872e-07	9.03677e-08	4.10149e-08	2.35519e-11	6.48924e-12	62.8092	1.7475e-07	0.000496969	53.3742	2.75643e-06
1	26.412	29.197	170.553	25.451	18.139	138.727	134.876	167.463	500.795	1031.69	0.485414	314.237	2278.93	0.137888	7.333	4.14658	5.4215	0.585523	0.211011	0.302115	4.26149	2.18338	2.52934	0.346803	0.127703	0.179213	1.09813e-05	4.82754e-08	4.82754e-08	2.29253e-05	2.39816e-08	2.39816e-08	1.62843e-07	2.10315e-10	1.81708e-11	2.4117e-05	0	0	6.3382e-05	7.91062e-07	2.65006e-07	6.54658e-07	6.83242e-10	9.33255e-11	41.1152	1.07619e-05	0.000146209	65.6614	8.47763e-06
1	19.548	260.327	366.269	26.496	55.264	434.657	201.503	193.406	287.866	1096.3	0.262579	323.662	2458.29	0.131661	3.01299	1.41072	1.33437	0.79033	0.416253	0.374351	1.30911	0.648944	0.678037	0.392637	0.233508	0.224922	1.02669e-05	4.41781e-08	4.41781e-08	7.89006e-06	2.04058e-11	2.04058e-11	1.01495e-08	2.49258e-11	2.33287e-12	1.79748e-05	1.05639e-07	1.05639e-07	2.5567e-05	3.46864e-07	1.15756e-07	2.04175e-08	1.9016e-11	1.87166e-12	33.6173	1.04079e-06	8.95704e-05	34.6952	4.18687e-06
1	5.57	126.828	188.036	16.45	26.559	158.747	143.311	150.043	581.533	803.599	0.723661	235.37	2333.04	0.100886	3.03606	1.05876	1.34703	0.874504	0.448686	0.361858	2.50842	0.968955	1.2122	0.618108	0.209206	0.281871	4.99998e-06	2.09494e-08	2.09494e-08	1.13538e-05	2.39618e-08	8.22144e-09	2.14999e-08	2.7833e-11	2.75927e-12	5.78024e-06	6.10677e-08	6.10677e-08	1.33067e-06	2.00436e-10	8.66455e-11	1.64037e-08	8.8408e-12	1.44504e-12	58.3495	4.1962e-06	0.0003907	35.6956	3.90974e-06
1	20.66	240.181	166.888	19.325	125.889	41.644	153.602	181.017	652.975	1178.46	0.554093	360.603	2326.07	0.155027	2.67428	1.27035	1.58271	0.441362	0.193276	0.31202	2.99615	1.20511	1.52495	0.608606	0.27512	0.199439	8.0354e-07	4.27639e-09	4.27639e-09	3.31291e-06	1.23341e-08	4.11844e-09	4.47246e-09	3.05677e-12	5.39053e-13	1.2919e-06	0	0	1.78582e-05	6.42234e-07	2.14365e-07	7.01854e-08	7.31629e-11	1.22229e-11	68.9293	9.91625e-07	0.000246018	51.5086	2.2851e-06
1	17.462	391.911	311.452	21.79	34.317	346.868	113.627	127.263	619.221	1130.02	0.547973	256.015	2060.07	0.124275	6.68388	4.14536	3.11348	1.05437	0.692156	0.490171	2.26186	0.726181	0.826922	0.251675	0.121047	0.140861	1.1939e-06	0	0	2.46945e-05	8.61524e-08	2.67246e-08	1.8316e-08	2.1688e-11	2.11164e-12	4.77932e-06	0	0	1.13876e-05	3.89847e-07	1.02419e-07	2.87166e-08	3.75063e-11	5.49155e-12	107.674	3.51545e-06	0.000266591	50.6823	7.56627e-06
1	10.454	359.856	585.826	12.915	253.594	246.139	129.028	142.847	495.191	875.679	0.565493	278.564	2191.07	0.127136	9.35456	4.29309	6.25874	1.58038	0.732863	1.05591	5.2198	2.85423	2.73686	0.60058	0.332638	0.379768	1.56749e-06	0	0	3.26909e-05	1.33785e-07	4.56244e-08	3.05171e-08	4.01106e-11	4.43691e-12	7.62429e-07	0	0	2.33994e-05	2.70511e-06	9.04053e-07	1.1771e-07	1.18463e-10	1.19403e-11	107.347	6.14025e-06	0.000235838	81.5443	4.55023e-06
1	14.33	484.212	260.136	25.675	54.163	104.817	215.3	230.283	241.983	864.492	0.279914	248.902	476.051	0.522847	3.03351	1.4337	1.89857	0.670506	0.372402	0.362446	2.89951	1.54789	1.77191	0.632477	0.323697	0.350722	1.40532e-05	1.24132e-07	1.24132e-07	1.22068e-05	8.74258e-09	4.40084e-09	1.58869e-08	1.23085e-11	2.48289e-12	1.95825e-05	4.1944e-07	4.1944e-07	1.56448e-05	4.64306e-10	3.36168e-10	2.67352e-08	3.54489e-11	5.41933e-12	36.4021	5.04841e-06	0.000322875	51.2575	4.73625e-06
1	19.551	198.471	255.176	22.096	56.309	148.593	116.609	120.215	561.578	1192.12	0.471076	331.574	2261.18	0.146638	1.6954	0.65058	0.689084	0.270009	0.108047	0.132921	2.35352	0.601382	0.781877	0.656518	0.365934	0.226292	0.00279913	2.72925e-05	2.72925e-05	0.0140299	0.000245128	6.15739e-05	9.73487e-07	4.79117e-10	8.05979e-11	0.000553506	4.09079e-06	4.09079e-06	0.00231306	8.06632e-05	2.01987e-05	6.03781e-07	1.63194e-10	3.8484e-11	49.926	0.00289414	0.000224162	42.8289	0.000597124
1	23.678	211.914	381.38	25.492	129.333	125.525	219.281	234.722	247.709	903.733	0.274095	282.739	2640.08	0.107095	1.24978	0.592876	0.729543	0.379161	0.219167	0.242159	1.29824	0.713042	0.928395	0.184292	0.110271	0.137054	0.00140483	1.14712e-05	1.14712e-05	0.00162263	2.1396e-06	1.06986e-06	5.16196e-07	3.6591e-10	4.37204e-11	0.00202592	0	0	0.00300906	4.76337e-05	2.38725e-05	5.06996e-06	8.07104e-09	6.43215e-10	65.7968	0.000554312	0.000315537	98.0591	0.000229028
1	21.179	258.826	391.419	17.468	153.015	139.095	144.371	159.42	669.655	1257.61	0.532483	333.257	2432.2	0.137019	3.0587	1.39071	1.94911	0.657473	0.268283	0.423992	4.03812	2.30474	2.0549	1.20724	0.739395	0.52617	1.57307e-06	7.11657e-09	7.11657e-09	1.19427e-05	3.69093e-08	1.47525e-08	8.63953e-09	7.6842e-12	7.73415e-13	1.52696e-06	0	0	7.54057e-06	1.21871e-07	4.07541e-08	1.33266e-08	1.87395e-11	1.901e-12	71.6624	2.77001e-06	0.0002771	65.3574	1.73706e-06
1	15.371	99.434	207.218	5.708	54.859	237.527	67.6538	132.276	222.059	750.248	0.295982	266.226	2475.08	0.107562	25.0366	16.0452	12.5962	7.80884	4.79563	3.41939	13.311	7.33356	8.87519	3.00299	1.52028	1.91743	5.7302e-06	2.5249e-08	2.5249e-08	7.08844e-06	1.48335e-08	7.50882e-09	7.17032e-08	1.00145e-10	1.32963e-11	9.50147e-06	4.67729e-08	4.67729e-08	2.11647e-05	1.08126e-06	3.60499e-07	6.50348e-08	5.38363e-11	8.68908e-12	34.8732	4.20425e-06	0.000293555	36.6807	9.12664e-06
1	17.131	328.746	531.398	26.378	38.401	45.173	202.116	315.152	768.401	1559.62	0.492684	402.674	2732.13	0.147385	9.57641	5.67748	4.84922	0.907011	0.562829	0.395573	4.55934	2.28716	2.78134	0.8118	0.449102	0.540529	1.32109e-06	8.68184e-09	8.68184e-09	4.0388e-06	1.52403e-08	7.64923e-09	2.40258e-08	4.52146e-11	4.27672e-12	2.84776e-06	0	0	1.24973e-05	7.60862e-08	3.91744e-08	2.51955e-07	3.53259e-10	4.32057e-11	58.1061	4.80429e-07	0.000226896	64.0135	2.27662e-06
1	22.467	253.335	142.515	25.873	31.393	377.512	124.352	141.177	553.87	895.848	0.618264	276.443	2212.16	0.124965	17.7294	10.0947	11.3597	4.17732	2.58204	2.53256	6.22617	3.20301	4.19897	1.8691	0.975708	1.29445	5.82773e-06	2.30377e-08	2.30377e-08	2.12162e-05	5.10964e-08	1.71831e-08	1.54855e-08	1.70977e-11	2.22463e-12	2.44547e-06	0	0	1.86728e-05	8.19779e-07	2.05353e-07	3.11363e-08	2.46285e-11	3.61885e-12	43.2654	4.15658e-06	8.93544e-05	61.3939	4.79607e-06
1	25.266	277.741	242.146	26.833	126.095	140.827	166.44	193.728	776.796	1392.09	0.558007	345.534	2599.91	0.132902	2.78386	1.10786	1.63666	0.474535	0.112813	0.163242	2.09806	1.15432	1.26686	0.273464	0.160114	0.193614	2.1531e-06	1.32877e-08	1.32877e-08	9.63498e-06	2.54964e-08	8.53287e-09	3.89601e-08	3.69646e-11	4.88505e-12	1.2084e-06	9.80583e-09	9.80583e-09	2.60757e-06	4.97488e-08	1.66575e-08	2.60117e-08	7.79135e-11	9.26535e-12	58.8899	2.79317e-06	0.000214322	44.706	4.43684e-07
1	17.608	179.358	227.813	18.094	139.343	241.306	144.371	159.42	669.655	1257.61	0.532483	333.257	2432.2	0.137019	3.0587	1.39071	1.94911	0.657473	0.268283	0.423992	4.03812	2.30474	2.0549	1.20724	0.739395	0.52617	1.57307e-06	7.11657e-09	7.11657e-09	1.19427e-05	3.69093e-08	1.47525e-08	8.63953e-09	7.6842e-12	7.73415e-13	1.52696e-06	0	0	7.54057e-06	1.21871e-07	4.07541e-08	1.33266e-08	1.87395e-11	1.901e-12	71.6624	2.77001e-06	0.0002771	65.3574	1.73706e-06
1	21.227	272.772	163.814	25.485	100.792	130.755	141.99	164.715	802.297	1524.69	0.526202	340.396	2916.06	0.116732	4.3973	2.1063	2.1984	0.834271	0.243606	0.297993	2.84141	1.38449	1.74914	0.603997	0.253029	0.235943	3.11432e-06	1.70799e-08	1.70799e-08	4.21459e-06	2.34329e-09	1.2129e-09	5.08244e-08	5.71965e-11	1.21213e-11	3.54594e-06	0	0	1.17315e-05	1.33654e-07	4.46854e-08	2.26049e-07	8.12056e-10	1.2909e-10	48.3794	2.51332e-06	0.00023213	33.4527	1.89237e-06
1	12.077	286.666	381.457	29.003	59.884	146.255	264.121	290.508	304.516	894.348	0.340489	301.972	643.843	0.469015	2.49992	1.3617	1.56744	0.342974	0.211689	0.25428	2.43852	1.24987	1.44839	0.505131	0.241698	0.290498	5.04565e-06	0	0	9.86715e-06	3.34122e-08	1.67595e-08	1.97714e-08	3.15636e-11	4.29705e-12	1.9058e-06	0	0	1.62063e-05	3.96983e-07	1.3255e-07	2.17741e-08	1.91122e-11	3.2089e-12	53.5248	1.64044e-06	0.000195939	70.9409	1.79165e-06
1	18.406	194.604	171.961	21.867	117.517	233.601	200.309	251.307	681.283	1249.34	0.545313	344	2371.91	0.145031	3.74583	2.07973	2.28696	0.605474	0.292024	0.28827	6.04235	3.23972	3.74265	0.950596	0.338692	0.445265	0.000920343	4.7513e-06	4.7513e-06	0.00251093	5.08235e-06	2.60517e-06	8.54991e-06	2.08979e-08	2.15988e-09	0.00123272	0	0	0.0027958	2.34074e-05	7.8963e-06	2.7266e-05	8.05962e-08	7.64788e-09	81.6629	0.00044514	0.000384796	68.6105	0.000762101
1	19.565	223.974	241.681	24.394	50.934	108.445	170.988	178.918	380.181	1285.03	0.295853	320.998	2635.45	0.1218	2.72103	1.44475	1.79505	0.237981	0.131085	0.154127	1.83553	0.968728	1.1058	0.269878	0.157721	0.17704	0.000646436	3.01153e-06	3.01153e-06	0.000424092	8.6748e-08	3.37746e-08	4.56647e-07	4.47443e-11	2.05491e-11	0.000882459	9.78015e-06	9.78015e-06	0.00175293	4.88478e-05	1.63012e-05	1.68687e-06	9.86755e-09	8.5829e-10	83.3062	0.000114883	0.000410011	61.5157	0.000539554
1	10.407	230.109	111.879	20.504	14.251	70.283	128.844	271.049	757.958	1564.64	0.484429	352.332	2863.33	0.12305	5.57727	2.66616	3.01005	0.609987	0.217026	0.339725	4.85679	2.58177	2.7711	0.816326	0.416709	0.408076	9.41706e-07	7.07577e-09	7.07577e-09	2.21112e-06	8.0402e-09	4.0506e-09	9.31868e-09	9.11623e-12	1.0057e-12	3.1881e-06	0	0	8.18077e-06	7.30757e-08	2.49273e-08	1.23683e-07	2.66356e-10	2.93056e-11	42.8857	3.75444e-07	0.000179706	70.5328	2.15056e-06
1	1.44	207.636	190.631	13.285	11.319	245.726	122.237	133.172	321.174	670.453	0.479041	280.582	2076.02	0.135154	5.227	2.30211	3.12397	0.581881	0.28674	0.348961	2.97959	1.29937	1.34009	0.669204	0.281527	0.229765	6.10282e-07	0	0	2.04719e-06	4.88479e-09	1.64419e-09	2.80773e-09	1.72191e-12	3.66067e-13	1.04344e-06	0	0	2.2617e-06	4.71186e-08	1.57156e-08	2.17738e-08	2.33603e-11	2.16851e-12	60.2047	6.19423e-07	0.000349748	39.8067	6.8191e-07
1	6.424	201.648	173.934	23.291	14.929	162.132	233.723	251.255	555.572	1316.44	0.422027	260.371	409.261	0.636199	3.98025	1.73996	2.737	0.549564	0.271425	0.349153	3.35394	1.90569	1.86382	0.741726	0.347509	0.411981	3.36967e-06	1.89312e-08	1.89312e-08	4.57073e-06	9.84201e-09	2.72868e-09	2.5855e-09	8.92461e-13	1.53276e-13	1.27048e-05	0	0	7.12945e-05	5.81519e-06	1.93928e-06	1.24796e-07	3.31276e-10	3.32074e-11	50.7689	9.64217e-07	0.000126418	62.2057	1.84046e-05
1	10.86	371.807	421.349	12.95	24.27	520.087	118.742	139.085	520.864	931.923	0.558914	265.478	2004	0.132474	2.73121	1.03713	1.2315	0.958091	0.357792	0.225845	2.2832	0.533939	0.968784	0.42272	0.139757	0.142829	3.42594e-06	0	0	6.02762e-05	1.59713e-07	5.37453e-08	1.61265e-07	5.13115e-10	7.58631e-11	3.57251e-06	0	0	4.09761e-05	3.26842e-06	8.20512e-07	1.59146e-07	1.35856e-10	1.52544e-11	85.0843	1.08711e-05	0.000411625	45.9982	1.41237e-05
1	22.467	253.335	142.514	25.873	31.393	377.512	103.937	130.27	193.271	770.349	0.250888	256.858	2470.43	0.103973	13.3066	7.72748	9.20759	4.32276	2.51224	2.49782	16.8696	9.95105	11.7973	4.41371	2.58134	3.03652	8.51917e-06	3.59222e-08	3.59222e-08	9.22225e-06	1.82836e-08	9.19827e-09	3.28964e-08	4.52359e-11	7.33213e-12	7.70847e-06	2.85749e-08	2.85749e-08	8.44628e-06	4.62901e-07	1.54324e-07	3.05444e-08	1.66653e-11	3.52576e-12	52.3953	3.46708e-06	0.000323681	35.3011	4.91379e-06
1	11.784	178.351	157.334	24.576	27.606	76.475	167.526	176.353	228.656	1335.65	0.171194	333.587	2629.48	0.126864	6.18454	3.53728	3.70249	0.520299	0.307723	0.30494	1.96114	1.04863	1.09556	0.157879	0.0720647	0.122273	8.50119e-05	3.87904e-07	3.87904e-07	3.78916e-05	1.04593e-08	3.98819e-09	3.2554e-07	4.22599e-11	2.01016e-11	8.87349e-05	1.0319e-06	1.0319e-06	0.000279459	1.08221e-05	2.71468e-06	5.67145e-07	4.4453e-11	2.36531e-11	66.3879	7.23884e-06	0.000742873	66.8206	7.77914e-05
1	23.663	319.469	482.514	29.878	81.968	51.921	221.072	238.861	606.427	963.3	0.62953	286.699	324.6	0.883239	2.54427	1.3097	1.53513	0.234979	0.139344	0.166518	2.16908	1.09206	1.36786	0.498518	0.219658	0.222202	5.68792e-06	2.50913e-08	2.50913e-08	2.12534e-05	3.64529e-08	1.82564e-08	2.95407e-08	3.36e-11	4.66085e-12	9.37475e-06	0	0	1.60177e-05	1.30694e-07	4.36361e-08	2.4578e-08	5.47315e-11	5.36335e-12	47.7611	5.53127e-06	0.000200932	43.0011	4.65723e-06
1	23.412	186.496	270.824	26.026	39.024	283.384	264.257	261.916	759.85	1265.05	0.600648	294.961	2596.06	0.113619	2.51949	1.26919	1.37167	0.199318	0.11856	0.169944	2.41133	1.24215	1.37037	0.383954	0.240982	0.259612	0.000173673	1.08877e-06	1.08877e-06	0.00129707	5.29653e-06	2.3191e-06	8.44597e-06	2.98248e-08	2.99814e-09	0.00015259	0	0	0.000415574	6.14202e-06	2.06597e-06	1.02555e-05	3.49585e-08	2.52737e-09	103.421	0.000150848	0.000247953	65.0955	8.10894e-05
1	17.622	393.666	190.075	27.85	58.058	195.832	199.279	214.557	480.143	1152.16	0.416732	333.861	2557.48	0.130543	7.81547	4.89104	4.24414	0.912339	0.568557	0.477576	7.767	4.85784	3.36449	2.00872	1.30667	0.87319	1.08949e-05	6.01771e-08	6.01771e-08	1.03466e-05	5.00732e-09	2.51933e-09	2.37378e-08	2.05807e-11	3.92313e-12	1.62087e-05	5.67846e-08	5.67846e-08	2.28965e-05	1.90092e-07	9.50943e-08	6.29013e-08	2.48054e-10	2.26023e-11	46.1581	1.04694e-06	0.000151731	47.7726	6.36924e-06
1	12.519	453.125	390.152	29.007	135.227	73.95	147.193	184.389	892.075	1411.75	0.631893	487.976	2590.79	0.18835	24.3481	13.5719	17.9332	6.62122	3.72129	3.8798	19.3986	10.269	13.6558	7.71755	4.5987	4.6618	3.96035e-07	2.12777e-09	2.12777e-09	2.57978e-06	4.09409e-09	2.31559e-09	5.03495e-07	1.08372e-09	1.57533e-10	8.17866e-08	3.57767e-10	3.57767e-10	2.37197e-07	3.14932e-10	2.4737e-10	3.32747e-08	1.64129e-11	3.72557e-12	68.487	1.05225e-06	0.000912137	103.305	1.28793e-07
1	15.997	231.997	105.714	20.116	60.119	92.688	181.745	181.273	655.967	1279.47	0.512687	346.693	2490.41	0.139211	18.8034	7.75962	13.7555	4.05883	2.35215	2.55897	2.59978	1.37805	1.78668	0.451986	0.277398	0.288161	0.000165509	1.15303e-06	1.15303e-06	0.000300043	7.60574e-07	2.82054e-07	2.15223e-06	1.08079e-09	3.59209e-10	0.000118429	1.11242e-06	1.11242e-06	0.000512343	2.09163e-05	1.04738e-05	1.47877e-06	2.96997e-09	2.70099e-10	41.4116	0.000153127	0.000394158	85.4338	9.10497e-05
1	22.021	176.884	373.815	22.478	183.307	104.5	119.887	141.014	701.274	1229.5	0.570374	250.345	2409.92	0.103881	8.30065	3.95154	5.30357	0.468086	0.123735	0.209736	8.99213	5.40145	5.14186	3.20449	1.9186	1.65818	6.55519e-06	3.81479e-08	3.81479e-08	1.06101e-05	1.94828e-08	6.85579e-09	1.26191e-08	1.07382e-11	1.41963e-12	5.86647e-06	6.17628e-08	3.9805e-08	2.21483e-06	3.13333e-10	2.19819e-10	1.19655e-08	2.31978e-11	2.22804e-12	75.2043	4.6904e-06	0.000410953	42.3533	2.82997e-06
1	21.787	269.294	239.855	24.903	65.124	113.271	201.034	215.172	1070.56	1091.2	0.981085	265.875	364.177	0.730071	7.58042	3.95348	3.618	0.796268	0.451524	0.481776	2.49281	1.11033	1.26578	0.464349	0.238121	0.230156	1.36057e-05	6.89813e-08	6.89813e-08	2.72636e-05	4.58037e-08	2.29705e-08	1.21328e-07	1.2372e-10	1.47704e-11	2.9472e-05	0	0	3.07987e-05	3.00983e-07	1.00411e-07	3.53844e-08	4.4622e-11	5.02969e-12	38.9548	5.03372e-06	0.000124523	43.3249	9.95658e-06
1	17.447	106.138	125.739	22.899	211.571	60.425	100.369	109.133	183.086	891.562	0.205354	245.022	2224.63	0.110141	2.39682	0.997457	1.1976	0.7079	0.227269	0.311161	2.91489	1.09621	1.37248	1.11311	0.522159	0.469992	2.28787e-05	1.08799e-07	1.08799e-07	6.58756e-06	5.67937e-12	5.67937e-12	6.04006e-09	4.41046e-12	7.24832e-13	2.38574e-05	2.86765e-07	1.78563e-07	6.85362e-06	5.50602e-10	2.14203e-10	1.39852e-08	2.69618e-12	1.1795e-12	26.7836	2.42267e-06	0.000132435	37.9351	5.86154e-06
1	20.062	186.601	184.056	21.687	87.401	78.151	96.4762	108.445	548.108	1052.61	0.520714	250.017	2248.64	0.111186	4.89006	2.13299	2.93261	0.617937	0.296672	0.312669	3.9819	1.51291	2.29707	0.626678	0.272128	0.299001	6.93011e-05	0	0	0.00051816	1.38389e-06	6.99867e-07	8.58442e-07	9.42097e-10	1.09737e-10	0.000348624	5.62169e-06	5.62169e-06	0.000180045	3.66863e-08	2.28756e-08	9.38055e-07	1.78406e-09	2.37264e-10	41.5875	8.43917e-05	0.000217864	39.6303	0.000101436
1	20.669	125.745	124.705	20.487	62.03	80.394	210.412	156.812	1052.04	1565.2	0.672143	494.756	2584.5	0.191432	19.7064	11.1889	13.0032	5.57622	3.32896	3.5711	20.0132	11.8547	11.5651	7.68071	4.5103	4.9344	8.35212e-08	4.59323e-10	4.59323e-10	1.15255e-06	2.29911e-09	1.18963e-09	1.11066e-07	3.76231e-10	2.96235e-11	2.61671e-07	1.29188e-09	1.29188e-09	4.19567e-07	7.07226e-10	4.59742e-10	5.05702e-08	3.2681e-11	8.87377e-12	73.224	2.9562e-07	0.000519174	97.8167	2.58749e-07
1	21.738	264.662	614.108	23.615	117.747	90.563	126.405	145.675	711.283	1077.07	0.660387	264.009	2319.17	0.113838	6.62123	2.95198	4.06902	0.549437	0.254782	0.278572	9.61294	5.53183	5.9654	2.58437	1.54119	1.44431	7.70885e-06	3.77511e-08	3.77511e-08	1.73065e-05	3.69855e-08	1.25301e-08	3.31785e-08	5.4223e-11	7.13251e-12	1.04071e-05	3.4514e-08	3.4514e-08	7.19367e-06	1.54748e-07	3.91798e-08	1.81421e-08	3.11786e-11	3.83907e-12	72.3853	5.44989e-06	0.000315035	44.0097	7.71906e-06
1	11.318	85.285	144.303	17.987	103.575	50.893	143.57	146.64	577.202	920.801	0.626847	241.125	2190.39	0.110083	3.78324	1.76501	1.74773	0.27389	0.140029	0.172551	2.25537	0.844776	0.923879	0.464948	0.173364	0.178683	6.10448e-06	3.48918e-08	3.48918e-08	9.40729e-06	2.28661e-08	1.15474e-08	1.15855e-08	1.85151e-11	1.74941e-12	1.24531e-05	1.45279e-07	8.90225e-08	3.06541e-06	4.52478e-10	1.99947e-10	1.41731e-08	7.36279e-12	1.29105e-12	39.3783	6.21846e-06	0.000195102	32.8508	6.51858e-06
1	25.567	200.232	198.625	25.944	49.389	282.699	176.541	117.02	772.993	1311.47	0.589408	339.517	2583.74	0.131405	6.64797	3.60436	3.65979	1.52475	0.899696	0.89456	3.16998	1.55712	1.50136	0.369385	0.182195	0.192367	7.78191e-07	6.07658e-09	6.07658e-09	3.24036e-06	1.39189e-08	3.87501e-09	2.90527e-09	6.47215e-13	1.46795e-13	7.55973e-07	2.62848e-09	2.62848e-09	2.36178e-06	2.88726e-08	9.77762e-09	1.20187e-08	4.9854e-11	3.6397e-12	61.5032	7.60642e-07	0.000257462	40.5209	5.8393e-07
1	20.461	284.765	296.334	23.801	73.422	149.846	231.758	246.564	804.263	1387.4	0.57969	271.764	2647.73	0.102641	3.3671	1.82096	2.2735	0.458416	0.23928	0.284446	3.82538	1.94936	2.59372	0.744759	0.47	0.510206	3.54616e-07	0	0	1.09728e-05	1.64093e-08	9.87408e-09	2.24653e-07	4.05075e-10	7.41822e-11	1.09653e-06	0	0	2.35158e-06	4.29195e-08	1.50213e-08	5.88951e-08	1.33901e-10	1.58254e-11	91.7492	1.90506e-06	0.000291414	77.7379	1.04765e-06
1	22.205	235.303	373.325	23.101	207.317	60.349	100.369	109.133	183.086	891.562	0.205354	245.022	2224.63	0.110141	2.39682	0.997457	1.1976	0.7079	0.227269	0.311161	2.91489	1.09621	1.37248	1.11311	0.522159	0.469992	2.28787e-05	1.08799e-07	1.08799e-07	6.58756e-06	5.67937e-12	5.67937e-12	6.04006e-09	4.41046e-12	7.24832e-13	2.38574e-05	2.86765e-07	1.78563e-07	6.85362e-06	5.50602e-10	2.14203e-10	1.39852e-08	2.69618e-12	1.1795e-12	26.7836	2.42267e-06	0.000132435	37.9351	5.86154e-06
1	15.966	372.386	239.774	24.548	100.846	124.432	216.115	248.904	638.511	1138.52	0.560827	328.427	2448.87	0.134114	4.61499	2.68227	2.81117	1.88996	1.24041	0.785381	4.82284	2.63519	2.71635	0.435614	0.208477	0.238699	0.000821319	4.12365e-06	4.12365e-06	0.00180718	3.39221e-06	1.149e-06	6.70796e-06	3.25819e-09	4.46653e-10	0.00119001	0	0	0.00246241	2.17879e-05	7.34724e-06	4.21463e-05	1.35468e-07	1.26074e-08	90.4403	0.000389128	0.000545584	64.027	0.00113593
1	16.905	229.44	271.086	26.75	180.748	99.726	182.027	212.053	851.612	1120.42	0.760083	228.624	347.546	0.657824	7.10983	3.12971	3.76433	0.915303	0.305413	0.374235	2.5501	1.06444	1.24699	0.60044	0.318145	0.336093	1.78443e-05	9.22507e-08	9.22507e-08	4.16776e-05	6.28524e-08	3.17852e-08	2.93403e-07	1.73682e-10	2.20777e-11	2.19058e-05	0	0	2.88971e-05	2.13829e-07	7.13651e-08	2.3405e-08	2.93669e-11	3.35935e-12	38.464	9.40083e-06	0.000128388	38.5791	7.53595e-06
1	22.673	122.299	345.17	23.124	36.071	486.847	152.476	157.039	645.537	1157.16	0.557863	306.532	2287.41	0.134009	11.7077	7.12698	7.78676	0.578983	0.313119	0.331203	3.41002	1.89948	2.38147	0.401779	0.23172	0.259564	0.000346916	2.16204e-06	2.16204e-06	0.000909094	2.04813e-06	6.79145e-07	1.04495e-06	1.17096e-09	1.17577e-10	9.04734e-05	5.41354e-07	5.41354e-07	0.000211758	5.02157e-06	1.67469e-06	7.70436e-07	4.74115e-10	8.17181e-11	63.2723	0.000515994	0.000337132	54.8743	8.40411e-05
1	22.844	224.443	201.151	22.533	52.646	109.032	208.988	122.116	573.921	4245.76	0.135175	2718.2	9185.81	0.295913	47.1623	26.8662	28.7063	5.98478	3.33531	4.06312	15.461	8.66824	11.9554	8.79732	6.02272	4.92615	7.52619e-07	4.22937e-09	4.22937e-09	6.23166e-08	7.43577e-13	7.43577e-13	7.74919e-10	7.79104e-13	7.01365e-14	6.87945e-07	3.00398e-08	3.00398e-08	8.55328e-08	2.3033e-10	7.75168e-11	7.82016e-10	7.07686e-13	6.96236e-14	44.994	1.97423e-07	5.74549e-05	44.6943	2.42677e-07
1	25.026	125.12	124.906	23.603	93.319	163.532	217.243	185.075	729.128	1290.29	0.565087	390.895	2658.75	0.147022	3.52907	1.71325	1.59675	0.58843	0.337779	0.38439	8.05997	4.8088	4.35167	3.68204	2.26392	2.05363	8.79611e-07	4.19591e-09	4.19591e-09	4.4458e-06	8.58464e-09	2.96587e-09	9.28324e-09	5.34142e-12	6.67756e-13	6.90109e-07	3.93412e-09	3.93412e-09	3.27439e-06	6.5201e-08	2.2052e-08	2.81027e-08	7.23812e-11	7.61189e-12	83.97	8.43047e-07	0.000257615	49.6553	7.14727e-07
1	24.646	181.166	361.184	23.74	38.348	371.647	174.52	205.707	531.062	1237.17	0.429256	334.509	2631.5	0.127117	12.5948	6.97387	7.73258	2.1049	1.23632	1.32204	2.17968	1.15285	1.34525	0.25618	0.151962	0.135636	1.86561e-06	1.17181e-08	1.17181e-08	1.60782e-06	6.27167e-10	3.30322e-10	1.21287e-08	1.44847e-11	1.38409e-12	7.41539e-06	5.21738e-08	5.21738e-08	1.31612e-05	1.75163e-07	9.03703e-08	5.01492e-08	5.97477e-11	5.11655e-12	30.1231	6.20774e-07	0.00015066	41.5105	1.65043e-06
1	5.999	298.024	226.094	8.328	105.438	662.676	229.175	238.278	279.808	939.239	0.297909	258.131	464.298	0.55596	1.13027	0.551587	0.702896	0.283001	0.168034	0.200453	1.23755	0.64432	0.746297	0.205668	0.124588	0.147144	0.00223088	0	0	0.00401109	1.27742e-05	5.49209e-06	2.88619e-06	5.33021e-09	6.18386e-10	0.00244087	0	0	0.00273008	6.95483e-05	2.32016e-05	1.90918e-06	2.68111e-09	2.68852e-10	113.997	0.000536993	0.000351044	61.2324	0.000560695
1	3.773	180.567	231.511	15.723	52.932	218.035	146.925	184.522	875.046	1290.78	0.677922	371.496	2696.3	0.13778	22.9505	13.4809	11.9099	3.7722	2.36747	2.0136	4.20553	2.15052	2.23346	1.78102	0.982664	0.953354	9.65864e-07	5.55568e-09	5.55568e-09	7.79857e-06	1.15861e-08	6.36708e-09	5.13006e-09	2.23921e-13	7.89782e-14	1.15114e-06	7.17424e-09	7.17424e-09	1.14147e-05	5.78018e-07	1.93266e-07	6.37578e-08	2.87359e-10	2.73301e-11	61.0955	1.25165e-06	0.000102344	41.8868	2.19155e-06
1	22.458	147.669	146.815	19.874	52.439	271.759	208.988	122.116	573.921	4245.76	0.135175	2718.2	9185.81	0.295913	47.1623	26.8662	28.7063	5.98478	3.33531	4.06312	15.461	8.66824	11.9554	8.79732	6.02272	4.92615	7.52619e-07	4.22937e-09	4.22937e-09	6.23166e-08	7.43577e-13	7.43577e-13	7.74919e-10	7.79104e-13	7.01365e-14	6.87945e-07	3.00398e-08	3.00398e-08	8.55328e-08	2.3033e-10	7.75168e-11	7.82016e-10	7.07686e-13	6.96236e-14	44.994	1.97423e-07	5.74549e-05	44.6943	2.42677e-07
1	25.539	162.691	293.258	27.538	35.373	62.921	105.783	104.882	386.093	896.106	0.430856	239.701	2130.89	0.112489	4.43589	2.21968	2.82853	0.965211	0.4086	0.370477	3.50392	1.81018	2.00855	0.323036	0.146233	0.188374	1.82886e-06	0	0	3.39068e-06	7.65108e-09	2.58459e-09	5.07508e-09	5.21009e-12	9.33918e-13	1.85797e-06	4.00325e-08	4.00325e-08	8.452e-07	2.36758e-10	2.34288e-10	4.90887e-09	3.26268e-12	4.67003e-13	49.5871	7.04157e-07	0.000295355	54.8168	3.02961e-07
1	17.589	141.833	116.324	9.08	71.399	147.709	201.839	240.078	559.635	1319.06	0.424268	160.499	401.011	0.400236	6.75379	3.75082	4.09757	1.67405	0.980288	0.881585	1.4025	0.531108	0.642978	0.308079	0.131329	0.16597	1.47476e-07	6.2414e-10	6.2414e-10	3.2242e-07	7.1599e-12	7.1599e-12	4.21199e-09	2.15848e-12	3.78996e-13	1.12334e-05	0	0	2.55462e-05	1.60941e-07	5.41163e-08	3.62062e-08	3.55811e-11	5.87758e-12	63.719	6.07453e-08	0.000719378	46.3584	9.73899e-06
1	15.97	173.778	148.067	20.284	100.781	221.968	144.111	147.473	494.248	1291.25	0.382767	299.256	2554.8	0.117135	4.97863	2.69699	2.17801	1.32307	0.798246	0.652286	1.71119	0.818244	0.785068	0.689622	0.390974	0.344229	0.000142638	9.86061e-07	9.86061e-07	0.000108309	2.73431e-07	1.00337e-07	3.41315e-07	1.05663e-10	2.83432e-11	0.000352608	1.47074e-06	1.47074e-06	0.000616255	1.10366e-05	3.67977e-06	4.17334e-07	1.57322e-10	3.80532e-11	54.3648	5.69116e-05	0.000630658	40.548	0.000310096
1	20.79	154.853	1161.1	23.306	47.832	183.566	151.754	161.823	558.195	1014.67	0.550126	317.084	2188	0.14492	8.56625	5.22517	5.82435	0.509552	0.293892	0.298501	2.8353	1.39567	1.43439	0.355638	0.160319	0.229255	6.77697e-05	0	0	0.00029255	4.07332e-07	2.68808e-07	7.59574e-07	5.51086e-10	1.12096e-10	0.000106389	6.73285e-07	6.73285e-07	0.000326599	8.92005e-06	2.97478e-06	7.64993e-07	3.795e-10	7.52928e-11	47.3263	0.000100688	0.000228929	76.3359	6.56397e-05
1	23.544	221.03	233.685	24.202	113.463	90.433	167.638	200.5	549.578	1204.59	0.456237	314.567	2412.84	0.130372	10.0644	4.47732	6.39377	0.900083	0.404966	0.520314	10.6548	5.87507	6.88665	4.0349	2.28831	2.43462	4.79277e-06	2.7128e-08	2.7128e-08	6.52082e-06	1.21924e-08	5.39234e-09	1.30099e-07	1.80712e-10	3.38397e-11	5.70504e-07	2.03279e-09	2.03279e-09	1.17097e-06	1.52834e-08	5.13308e-09	1.26006e-08	6.35261e-12	1.0211e-12	25.9307	1.84671e-06	0.000131501	31.4905	4.98575e-07
1	25.069	466.275	212.255	25.71	80.167	129.076	141.68	185.67	812.798	1406.05	0.578073	355.075	2535.69	0.140031	4.42334	2.04485	2.75594	1.00957	0.278569	0.463736	2.06183	0.923753	1.14194	0.45	0.171078	0.254602	1.42005e-07	6.97248e-10	6.97248e-10	1.29015e-06	2.69945e-09	1.08363e-09	1.03207e-08	9.93497e-12	1.48349e-12	1.04975e-06	8.1083e-09	8.1083e-09	4.08063e-06	1.19162e-07	3.98629e-08	2.4172e-08	6.9577e-11	6.9274e-12	66.9856	2.9178e-07	0.000340741	37.8352	1.00359e-06
1	23.163	365.22	291.701	30.081	44.272	107.278	176.155	220.275	822.934	1386.05	0.593727	392.094	2618.1	0.149763	3.07875	1.14891	1.52256	0.689142	0.411226	0.334278	7.14464	4.23185	4.13768	0.824512	0.413963	0.480902	3.07727e-06	1.66863e-08	1.66863e-08	4.02652e-05	2.16142e-07	8.61008e-08	1.07798e-07	1.38024e-10	2.35195e-11	6.88316e-06	3.43805e-08	3.43805e-08	2.15084e-05	1.72262e-07	6.70112e-08	5.08102e-07	1.39311e-09	1.34109e-10	94.5818	5.85371e-06	0.000265735	108.504	5.62663e-06
1	23.465	278.149	176.56	25.027	59.522	123.446	186.759	195.241	485.005	1240.31	0.391036	261.805	2466.77	0.106133	3.78269	1.75044	2.25698	0.655059	0.322	0.385475	3.86076	2.2268	2.43437	0.842205	0.426928	0.504315	1.45957e-05	1.13488e-07	1.13488e-07	1.41218e-05	4.68388e-08	1.30117e-08	2.98384e-08	4.87716e-11	5.62572e-12	1.9001e-05	7.18861e-08	7.18861e-08	1.38091e-05	4.00254e-07	1.33485e-07	4.25407e-08	7.92047e-11	8.3744e-12	43.8027	5.35686e-06	0.000339709	42.7619	1.53983e-06
1	15.999	298.024	226.094	8.328	105.438	662.676	186.759	195.241	485.005	1240.31	0.391036	261.805	2466.77	0.106133	3.78269	1.75044	2.25698	0.655059	0.322	0.385475	3.86076	2.2268	2.43437	0.842205	0.426928	0.504315	1.45957e-05	1.13488e-07	1.13488e-07	1.41218e-05	4.68388e-08	1.30117e-08	2.98384e-08	4.87716e-11	5.62572e-12	1.9001e-05	7.18861e-08	7.18861e-08	1.38091e-05	4.00254e-07	1.33485e-07	4.25407e-08	7.92047e-11	8.3744e-12	43.8027	5.35686e-06	0.000339709	42.7619	1.53983e-06
1	21.623	329.138	430.435	25.678	110.021	150.903	272.959	280.724	801.812	1382.56	0.579948	349.154	2278.21	0.153258	3.03894	1.44136	1.62703	0.468874	0.18844	0.243584	2.71367	1.32472	1.38657	0.732087	0.368184	0.387264	2.32497e-06	9.81664e-09	9.81664e-09	3.19669e-05	4.61601e-08	3.05676e-08	2.52589e-07	8.43274e-10	8.0352e-11	1.20685e-05	0	0	3.89622e-05	3.4793e-07	1.17805e-07	2.8084e-07	2.48665e-10	4.45562e-11	87.3493	5.6579e-06	0.000235298	61.6138	9.28881e-06
1	10.84	483.737	262.699	11.651	51.197	119.297	205.86	243.982	557.67	1290.91	0.431997	352.225	2443.34	0.144157	3.51183	2.0647	2.10341	0.484797	0.238168	0.258226	2.66438	1.40602	1.27011	1.73579	1.08384	0.814975	2.64503e-06	1.24565e-08	1.24565e-08	5.70164e-06	1.04758e-08	4.52415e-09	1.38741e-08	1.20757e-11	2.10148e-12	6.84327e-06	2.53434e-08	2.53434e-08	1.27885e-05	1.0188e-07	3.44802e-08	4.16794e-08	2.07632e-11	4.1579e-12	59.4018	6.99371e-07	0.000263684	38.9311	7.11062e-06
1	19.713	106.989	127.583	19.993	72.055	137.298	112.421	119.204	561.685	1181.85	0.47526	288.571	2397.4	0.120368	2.80878	1.16882	1.11627	0.375949	0.135193	0.163794	1.1169	0.551571	0.66192	0.211361	0.102405	0.131374	0.00172949	1.40499e-05	1.40499e-05	0.00900342	0.000120844	3.07753e-05	1.2045e-06	2.16819e-10	5.24127e-11	0.00186542	1.1487e-05	1.1487e-05	0.00455782	0.000145956	3.6551e-05	1.16379e-06	4.29633e-10	9.2768e-11	74.1027	0.00146792	0.000311215	59.5295	0.00100992
1	11.143	156.018	157.257	13.13	74.131	117.318	150.338	160.333	604.022	1351.43	0.446951	334.134	2276.69	0.146763	2.88353	1.45758	1.56238	0.315264	0.180174	0.219824	2.25134	0.97966	1.00867	0.265424	0.160155	0.164211	5.73097e-06	5.51839e-08	5.51839e-08	6.2931e-06	1.96474e-08	7.07773e-09	9.46444e-09	9.17436e-12	1.99112e-12	3.89144e-06	3.30473e-08	3.30473e-08	7.96548e-06	1.64222e-07	5.48155e-08	3.14382e-08	1.19841e-10	1.13595e-11	51.8193	5.63218e-06	0.000264173	42.402	2.97856e-06
1	14.307	2075.73	450.875	14.953	58.522	246.741	162.001	153.32	183.091	955.569	0.191604	266.46	2278.73	0.116934	11.7005	6.49504	7.72116	3.47208	2.02636	2.17515	10.2158	5.56983	6.13051	3.28902	1.91668	2.30714	3.59911e-06	2.24859e-08	2.24859e-08	9.51513e-07	9.51387e-10	4.93479e-10	1.25734e-08	1.4477e-11	1.64885e-12	8.72147e-06	3.51981e-08	3.51981e-08	6.68088e-06	1.58482e-07	5.2984e-08	1.14237e-08	6.0648e-12	1.74565e-12	27.8385	1.96596e-06	0.00028648	50.3769	3.32635e-06
1	9.482	369.992	327.93	24.976	101.921	171.863	197.55	205.178	599.349	1268.47	0.472499	307.362	2685.32	0.11446	3.81986	2.10091	2.12889	0.313252	0.171434	0.194663	2.33106	1.30676	1.33767	0.165063	0.102585	0.136603	3.97801e-06	2.47875e-08	2.47875e-08	5.63744e-06	1.10545e-08	4.47023e-09	3.19431e-08	4.29437e-11	3.66529e-12	7.41647e-06	3.24543e-08	3.24543e-08	1.01046e-05	1.1988e-07	3.09023e-08	1.78964e-08	4.87041e-11	4.5613e-12	60.7992	6.6711e-07	0.000204413	52.8744	1.15567e-06
1	22.721	394.414	335.738	22.172	62.908	170.075	235.415	240.18	301.233	1291.78	0.233192	278.636	2576.99	0.108125	4.40558	2.2675	2.86445	0.739457	0.375046	0.509729	6.41005	2.43826	3.84473	1.1881	0.595434	0.762416	4.23697e-06	0	0	5.03367e-06	2.86465e-08	9.81198e-09	2.78357e-08	2.6691e-11	4.24012e-12	3.97634e-06	0	0	7.0713e-06	1.41121e-07	7.05669e-08	9.73885e-09	8.86996e-12	9.35826e-13	91.052	1.2559e-06	0.000642622	41.5454	3.18702e-06
1	23.489	354.158	349.037	31.041	90.598	46.935	115.878	300.213	776.862	1408.74	0.551458	341.635	2603.87	0.131203	17.4251	10.8653	10.2739	2.77025	1.71956	1.34094	19.1091	11.5297	11.5909	1.93625	1.17905	1.0054	2.59623e-06	1.32178e-08	1.32178e-08	7.63074e-06	1.31564e-08	4.41996e-09	1.17043e-08	1.08372e-11	1.48625e-12	3.88828e-07	0	0	6.93707e-06	2.20416e-07	1.10511e-07	2.40327e-08	2.92889e-11	4.6706e-12	30.4451	2.89797e-06	0.000120649	45.5515	1.26601e-06
1	17.552	252.673	224.732	21.741	109.16	102.598	102.133	161.364	185.994	770.955	0.241251	268.621	300.99	0.892458	6.63582	3.97125	4.46718	2.39236	1.37736	1.66041	1.40662	0.713042	0.92892	0.376695	0.1954	0.233833	0.00191066	8.282e-06	8.282e-06	0.00119372	4.19787e-09	4.19787e-09	7.49651e-07	1.08242e-09	1.15258e-10	0.0040119	0	0	0.00342919	3.30996e-05	1.10392e-05	1.00876e-06	5.58347e-10	1.14141e-10	63.1165	0.000792652	0.000313666	52.1205	0.00157019
1	11.159	302.005	307.278	18.677	77.144	140.103	263.372	275.394	912.679	1414.42	0.645269	383.768	2272.78	0.168854	2.37248	1.21719	1.21754	0.459997	0.23028	0.199377	3.24305	1.77479	1.72347	0.749039	0.426422	0.425231	2.66392e-06	1.12005e-08	1.12005e-08	3.59283e-05	5.37095e-08	3.0311e-08	4.98038e-08	6.76946e-11	1.13998e-11	1.4197e-05	5.4091e-08	5.4091e-08	3.89538e-05	2.87648e-07	9.7702e-08	2.74504e-07	2.03755e-10	5.753e-11	115.04	3.62212e-06	0.000259351	50.6683	9.70392e-06
1	22.458	147.669	146.815	19.874	52.439	271.759	81.3607	153.348	710.481	1429.96	0.496855	326	2831.88	0.115118	13.1918	5.64586	8.64901	0.962849	0.402037	0.702499	8.08641	4.28497	4.84795	4.58108	2.97831	2.15868	2.18848e-07	2.08268e-09	2.08268e-09	4.0812e-07	1.29346e-09	5.27427e-10	6.91556e-09	7.00478e-12	7.27697e-13	6.4802e-07	2.26428e-09	2.26428e-09	2.67426e-06	4.87888e-08	1.63091e-08	5.42528e-08	2.63755e-10	2.09011e-11	22.3874	2.79055e-07	0.000227522	26.5078	6.4969e-07
1	21.731	188.522	177.488	13.836	75.087	41.631	141.022	220.028	452.315	1146.99	0.394349	257.129	2425.91	0.105993	13.6742	6.60074	9.95817	3.3983	1.99344	1.87474	2.9915	1.34874	1.62937	0.307833	0.150336	0.14824	1.40443e-06	5.8832e-09	5.8832e-09	2.21582e-06	8.78362e-10	3.0294e-10	4.04549e-09	1.06356e-12	2.24503e-13	1.89661e-06	0	0	1.46483e-06	3.67157e-08	1.23104e-08	2.36097e-08	8.72432e-11	7.57796e-12	17.8639	9.36642e-07	0.000134837	48.8133	8.07742e-07
1	15.476	413.234	343.885	26.052	18.629	111.277	155.987	162.211	575.875	1247.42	0.461653	332.277	2464.42	0.13483	3.55545	1.8849	2.10079	0.646575	0.347517	0.445126	3.90385	2.19661	1.91504	0.818061	0.516404	0.398964	8.09373e-05	5.91424e-07	5.91424e-07	0.000113087	3.03127e-07	1.17476e-07	5.76529e-07	6.99518e-10	8.04646e-11	6.82761e-05	4.43347e-07	4.43347e-07	0.000199248	4.44853e-06	1.49013e-06	1.35141e-06	1.36881e-09	2.0118e-10	90.2138	5.46896e-05	0.000771815	71.42	4.43744e-05
1	23.422	251.625	91.241	25.942	713.712	102.997	187.327	191.858	743.899	1346.26	0.552568	332.101	2748.94	0.12081	7.09628	4.3066	4.01964	1.20386	0.74657	0.58544	2.98524	1.57298	1.58687	0.694566	0.296794	0.298787	7.34761e-06	4.59735e-08	4.59735e-08	2.22517e-05	4.64492e-08	2.01564e-08	1.64114e-07	2.7119e-10	3.5423e-11	3.95131e-06	1.73357e-08	1.73357e-08	6.38999e-06	6.59959e-08	2.23663e-08	1.87917e-08	2.43637e-11	4.04154e-12	52.4219	4.46991e-06	0.000172046	35.1589	1.39202e-06
1	20.902	260.164	185.545	21.586	30.664	148.108	162.941	179.525	632.366	1114.85	0.567223	311.713	2407.57	0.129472	3.46157	1.87953	2.02076	0.451812	0.251081	0.23533	2.61337	1.36265	1.49969	0.391286	0.225962	0.232265	7.09796e-07	3.45864e-09	3.45864e-09	2.7143e-06	5.37007e-09	1.89288e-09	7.99024e-09	5.67434e-12	9.23478e-13	2.00874e-06	9.33283e-09	9.33283e-09	2.90146e-06	3.66384e-08	1.2419e-08	6.22625e-08	9.41627e-11	1.11246e-11	48.9088	6.87082e-07	0.00020818	47.1998	1.42693e-06
1	21.225	261.851	370.087	24.165	118.231	272.506	109.11	159.407	196.417	782.701	0.250948	197.171	316.515	0.622943	14.1243	8.58616	9.01189	2.11791	1.33319	1.35609	2.44783	0.87187	1.05447	0.742439	0.402057	0.492531	0.00155743	7.12657e-06	7.12657e-06	0.000801721	3.87399e-09	3.87399e-09	6.56295e-07	8.78354e-10	9.09844e-11	0.00220166	0	0	0.00469125	5.8213e-05	1.94187e-05	1.6769e-06	1.34227e-09	2.23516e-10	49.664	0.000550541	0.000186145	53.4755	0.00160819
1	21.682	51.184	92.565	27.89	31.628	119.624	155.627	150.383	934.462	2218.37	0.421238	290.262	2285.1	0.127024	4.86392	2.48565	3.12858	0.411917	0.132387	0.178835	4.95636	2.94452	2.99788	0.323554	0.155471	0.181641	6.69967e-06	3.18968e-08	3.18968e-08	1.09302e-05	1.63473e-08	1.63473e-08	1.26849e-07	1.75186e-10	1.71436e-11	5.73786e-05	1.73921e-07	1.73921e-07	0.000118824	2.26412e-06	7.55919e-07	5.67117e-07	4.97569e-10	8.3312e-11	56.6665	5.78573e-06	0.000271773	53.6097	6.32266e-05
1	9.465	408.659	518.942	28.068	46.465	753.219	114.676	163.33	676.898	1372.8	0.493078	305.457	2833.31	0.107809	11.7063	6.71143	7.78769	2.802	1.52487	1.78123	7.07958	4.04747	4.28628	1.44042	0.795783	0.773779	1.86603e-07	1.67672e-09	1.67672e-09	3.2679e-07	1.20152e-09	4.24114e-10	4.42521e-09	3.81091e-12	4.46487e-13	5.68999e-07	1.96411e-09	1.96411e-09	1.07527e-06	1.54659e-08	5.16168e-09	1.70346e-08	2.20461e-11	2.85356e-12	28.2139	3.49571e-07	0.00029191	39.0051	3.31891e-07
1	18.127	338.109	380.966	23.533	21.025	238.113	67.9472	74.5777	619.106	1001.84	0.617968	225.294	2430.14	0.0927083	7.37997	2.61265	3.17176	1.37561	0.485959	0.321141	3.08632	1.57721	1.83783	0.471977	0.132324	0.21874	1.73037e-06	0	0	1.30209e-05	2.33369e-08	1.17214e-08	1.39021e-08	2.62672e-12	6.72852e-13	8.37927e-06	3.0409e-07	3.0409e-07	9.1576e-07	6.02534e-10	3.22543e-10	1.63065e-08	2.63446e-12	6.00848e-13	21.8653	4.98019e-06	8.26434e-05	43.8068	2.5894e-06
1	25.469	548.591	315.082	26.137	56.884	7193.18	185.4	178.364	671.089	1224.49	0.548057	257.999	2433.59	0.106016	4.94985	2.42794	2.61505	0.816204	0.462509	0.473152	19.865	11.2509	14.4124	6.18421	3.72002	4.15866	7.57376e-07	3.8724e-09	3.8724e-09	3.89615e-06	1.22816e-08	4.80326e-09	1.27092e-08	5.48037e-12	1.57052e-12	2.1865e-06	4.10346e-09	4.10346e-09	1.72908e-06	5.26759e-08	1.75948e-08	9.61013e-09	8.94577e-12	1.24099e-12	71.8619	8.26507e-07	0.000213427	21.977	1.04352e-06
1	16.706	150.042	111.763	23.225	26.365	276.025	94.2976	94.3707	696.957	1458.55	0.477843	247.306	1997.77	0.123791	6.82361	4.0451	4.6399	0.61515	0.305403	0.418678	7.21804	4.03688	4.27019	0.654096	0.377592	0.442826	3.91337e-07	2.50206e-09	2.50206e-09	5.63581e-07	9.86797e-10	5.57724e-10	1.58251e-08	1.91131e-11	2.45137e-12	5.63849e-07	4.63299e-09	4.63299e-09	3.49512e-07	8.35412e-11	8.35412e-11	2.49283e-08	3.95294e-11	3.92467e-12	41.7571	1.89425e-07	0.000526436	54.1216	1.38909e-07
1	16.53	240.901	134.625	22.802	54.915	124.444	94.9937	102.039	531.762	1031.72	0.515414	245.176	2333.07	0.105087	6.74309	3.15616	3.69012	0.861538	0.498974	0.583806	3.16129	1.79172	1.71952	0.562054	0.270541	0.293134	3.80019e-05	0	0	0.000289463	7.62105e-07	3.87978e-07	7.75238e-07	9.05253e-10	8.56733e-11	0.000202965	3.43116e-06	1.91608e-06	7.00531e-05	1.04396e-08	8.97213e-09	5.94531e-07	1.05852e-09	1.1468e-10	34.9739	4.20457e-05	0.000171964	34.7251	1.43365e-05
1	22.297	178.215	1077.04	25.059	31.24	77.288	187.416	179.701	236.841	1172.52	0.201993	313.004	2713.9	0.115334	6.31161	3.44475	3.23118	1.0291	0.547599	0.592806	4.22696	1.49764	2.77367	0.662866	0.294782	0.315595	0.000194585	8.66092e-07	8.66092e-07	9.31511e-05	1.81673e-08	6.18378e-09	3.24163e-07	4.96055e-11	2.14989e-11	9.88192e-05	5.98965e-07	5.98965e-07	0.000137555	2.04402e-06	6.83384e-07	9.31498e-07	1.55423e-09	1.49809e-10	72.6302	4.19152e-05	0.000842267	59.6335	3.28682e-05
1	24.341	251.378	246.756	24.166	107.004	291.828	144.84	168.773	667.992	1468.69	0.454823	367.846	2908.93	0.126454	3.14445	1.03408	1.32763	0.99104	0.355201	0.494406	2.99488	1.46585	1.66608	0.806091	0.393704	0.423031	3.24161e-06	2.72885e-08	2.72885e-08	4.82973e-06	1.16217e-08	4.97683e-09	1.0297e-07	4.16718e-10	4.48357e-11	3.72545e-06	0	0	1.12658e-05	9.39019e-08	4.73995e-08	1.17211e-07	2.89014e-10	5.24801e-11	57.7974	2.53607e-06	0.000291051	42.1968	2.61603e-06
1	21.592	16.977	452.295	26.506	27.955	69.71	100.091	111.425	229.424	919.156	0.249603	261.868	2129.25	0.122986	6.50423	3.13407	3.4034	0.695806	0.31661	0.339996	3.05205	1.44799	1.70179	0.473265	0.186173	0.225485	1.63137e-06	7.1625e-09	7.1625e-09	1.29313e-06	9.93921e-10	3.44836e-10	3.65176e-09	4.25779e-12	4.82543e-13	2.18379e-06	0	0	2.44e-06	5.24885e-08	1.31917e-08	5.32322e-09	4.32496e-12	6.07129e-13	39.0415	2.07117e-07	0.000213511	42.575	8.59342e-07
1	27.232	282.237	191.96	29.694	67.159	126.844	135.03	146.956	630.75	1278.83	0.493224	285.693	2525.9	0.113106	2.77331	1.42341	1.78536	0.600031	0.343775	0.437073	3.34607	1.85664	1.55996	3.4	2.25151	1.48697	0.000277526	2.3143e-06	2.3143e-06	0.000350936	8.89412e-07	3.40337e-07	5.67839e-07	2.54574e-10	5.45218e-11	0.000176688	8.45332e-07	8.45332e-07	0.000248747	4.96801e-06	1.65618e-06	3.06576e-07	6.62046e-11	2.24141e-11	47.3247	7.2137e-05	0.000154232	39.8352	0.000170355
1	17.546	154.937	2584.33	13.451	20.113	188.836	89.9371	92.5558	473.417	1059.54	0.446813	239.121	2082.96	0.114798	2.58759	1.02288	1.09582	0.58671	0.149729	0.180676	2.69381	1.0968	1.118	0.632054	0.219894	0.322633	1.77667e-06	7.2796e-09	7.2796e-09	3.63696e-06	9.11724e-09	3.0461e-09	3.70308e-09	2.26488e-12	3.26202e-13	3.18075e-06	6.67847e-08	6.67847e-08	1.23187e-06	1.03689e-10	6.4986e-11	9.2794e-09	7.26227e-12	7.95369e-13	73.2983	1.06737e-06	0.000406033	53.2371	7.61743e-07
1	25.221	338.212	525.507	24.173	53.079	2667.4	233.368	245.574	166.624	829.704	0.200823	356.038	2399.37	0.148388	19.9261	11.0896	12.5381	1.5655	0.856223	0.89749	15.4278	8.85478	8.89071	2.82463	1.62574	1.78469	2.69698e-06	1.07945e-08	1.07945e-08	1.54701e-05	1.97158e-08	6.67264e-09	3.1254e-08	1.61637e-11	3.39869e-12	8.35327e-07	0	0	8.75862e-06	1.66563e-07	5.57318e-08	1.96481e-08	3.00237e-11	4.25767e-12	62.2825	2.68373e-06	0.000181071	42.8234	1.94842e-06
[truncated: 19 more columns]
