# Supplementary material for: SHAP-Based Identification of Potential Acoustic Biomarkers in Patients with Post-Thyroidectomy Voice Disorder
Source: Diagnostics (Basel). 2025 Aug 18;15(16):2065. doi: 10.3390/diagnostics15162065 (PMC12385800; doi:10.3390/diagnostics15162065)
Supplement: Supplementary file 1 [file diagnostics-15-02065-s001.zip › Supplementary_File_6_DeLong_Full_Results.xlsx]

## Sheet: P-Values
	Cubic SVM C=1	Cubic SVM C=0.1	Cubic SVM C=0.01	Quadratic SVM C=1	Quadratic SVM C=0.1	Quadratic SVM C=0.01	RBF SVM C=1	RBF SVM C=0.1	RBF SVM C=0.01	LogitBoost NLC=100 LR=0.1	LogitBoost NLC=100 LR=1	LogitBoost NLC=200 LR=0.1	LogitBoost NLC=200 LR=0.05	LogitBoost NLC=200 LR=1	LogitBoost NLC=500 LR=0.01	GentleBoost NLC=100 LR=0.1	GentleBoost NLC=100 LR=1	GentleBoost NLC=200 LR=0.1	GentleBoost NLC=200 LR=0.05	GentleBoost NLC=200 LR=1	GentleBoost NLC=500 LR=0.01
Cubic SVM C=1	1	0.379672	0.511372	0.950212	0.533069	0.887754	0.586567	0.396377	0.366006	0.207195	0.102772	0.133539	0.265105	0.0767797	0.574941	0.0671549	0.0671549	0.0427481	0.0427481	0.0427481	0.025776
Cubic SVM C=0.1	0.379672	1	0.824449	0.411669	0.797376	0.459982	0.733871	0.0829948	0.073543	0.70074	0.449966	0.532744	0.812092	0.371759	0.750723	0.340036	0.340036	0.250308	0.250308	0.250308	0.175858
Cubic SVM C=0.01	0.511372	0.824449	1	0.549904	0.97246	0.605378	0.907013	0.13104	0.117374	0.544665	0.328716	0.398029	0.646166	0.265054	0.923619	0.239815	0.239815	0.170385	0.170385	0.170385	0.115294
Quadratic SVM C=1	0.950212	0.411669	0.549904	1	0.572587	0.936734	0.628351	0.359847	0.331137	0.227795	0.11445	0.148052	0.28991	0.0859016	0.616051	0.0752832	0.0752832	0.0482195	0.0482195	0.0482195	0.0292511
Quadratic SVM C=0.1	0.533069	0.797376	0.97246	0.572587	1	0.629089	0.934422	0.139449	0.125075	0.521311	0.311109	0.378256	0.621048	0.249735	0.950941	0.2255	0.2255	0.159154	0.159154	0.159154	0.10693
Quadratic SVM C=0.01	0.887754	0.459982	0.605378	0.936734	0.629089	1	0.687112	0.321298	0.29475	0.261605	0.135265	0.173169	0.329321	0.102685	0.674039	0.0904496	0.0904496	0.0589029	0.0589029	0.0589029	0.0363673
RBF SVM C=1	0.586567	0.733871	0.907013	0.628351	0.934422	0.687112	1	0.161142	0.144995	0.467786	0.271678	0.333605	0.562959	0.215728	0.983769	0.193846	0.193846	0.134637	0.134637	0.134637	0.0889136
RBF SVM C=0.1	0.396377	0.0829948	0.13104	0.359847	0.139449	0.321298	0.161142	1	0.955115	0.0341705	0.012757	0.0183494	0.0488798	0.00853435	0.157572	0.00710958	0.00710958	0.00386628	0.00386628	0.00386628	0.00197868
RBF SVM C=0.01	0.366006	0.073543	0.117374	0.331137	0.125075	0.29475	0.144995	0.955115	1	0.0297168	0.0108896	0.0157676	0.0428254	0.00723281	0.14179	0.00600631	0.00600631	0.00323327	0.00323327	0.00323327	0.00163745
LogitBoost NLC=100 LR=0.1	0.207195	0.70074	0.544665	0.227795	0.521311	0.261605	0.467786	0.0341705	0.0297168	1	0.710717	0.810866	0.88377	0.611335	0.483025	0.56939	0.56939	0.444814	0.444814	0.444814	0.33304
LogitBoost NLC=100 LR=1	0.102772	0.449966	0.328716	0.11445	0.311109	0.135265	0.271678	0.012757	0.0108896	0.710717	1	0.895293	0.605303	0.891077	0.283607	0.843328	0.843328	0.69465	0.69465	0.69465	0.55083
LogitBoost NLC=200 LR=0.1	0.133539	0.532744	0.398029	0.148052	0.378256	0.173169	0.333605	0.0183494	0.0157676	0.810866	0.895293	1	0.7	0.788176	0.346835	0.741845	0.741845	0.599987	0.599987	0.599987	0.46638
LogitBoost NLC=200 LR=0.05	0.265105	0.812092	0.646166	0.28991	0.621048	0.329321	0.562959	0.0488798	0.0428254	0.88377	0.605303	0.7	1	0.513058	0.579073	0.474703	0.474703	0.362867	0.362867	0.362867	0.265429
LogitBoost NLC=200 LR=1	0.0767797	0.371759	0.265054	0.0859016	0.249735	0.102685	0.215728	0.00853435	0.00723281	0.611335	0.891077	0.788176	0.513058	1	0.226236	0.951582	0.951582	0.798159	0.798159	0.798159	0.645588
LogitBoost NLC=500 LR=0.01	0.574941	0.750723	0.923619	0.616051	0.950941	0.674039	0.983769	0.157572	0.14179	0.483025	0.283607	0.346835	0.579073	0.226236	1	0.203716	0.203716	0.1425	0.1425	0.1425	0.0948537
GentleBoost NLC=100 LR=0.1	0.0671549	0.340036	0.239815	0.0752832	0.2255	0.0904496	0.193846	0.00710958	0.00600631	0.56939	0.843328	0.741845	0.474703	0.951582	0.203716	1	1	0.845379	0.845379	0.845379	0.689715
GentleBoost NLC=100 LR=1	0.0671549	0.340036	0.239815	0.0752832	0.2255	0.0904496	0.193846	0.00710958	0.00600631	0.56939	0.843328	0.741845	0.474703	0.951582	0.203716	1	1	0.845379	0.845379	0.845379	0.689715
GentleBoost NLC=200 LR=0.1	0.0427481	0.250308	0.170385	0.0482195	0.159154	0.0589029	0.134637	0.00386628	0.00323327	0.444814	0.69465	0.599987	0.362867	0.798159	0.1425	0.845379	0.845379	1	1	1	0.83806
GentleBoost NLC=200 LR=0.05	0.0427481	0.250308	0.170385	0.0482195	0.159154	0.0589029	0.134637	0.00386628	0.00323327	0.444814	0.69465	0.599987	0.362867	0.798159	0.1425	0.845379	0.845379	1	1	1	0.83806
GentleBoost NLC=200 LR=1	0.0427481	0.250308	0.170385	0.0482195	0.159154	0.0589029	0.134637	0.00386628	0.00323327	0.444814	0.69465	0.599987	0.362867	0.798159	0.1425	0.845379	0.845379	1	1	1	0.83806
GentleBoost NLC=500 LR=0.01	0.025776	0.175858	0.115294	0.0292511	0.10693	0.0363673	0.0889136	0.00197868	0.00163745	0.33304	0.55083	0.46638	0.265429	0.645588	0.0948537	0.689715	0.689715	0.83806	0.83806	0.83806	1

## Sheet: AUC Differences
	Cubic SVM C=1	Cubic SVM C=0.1	Cubic SVM C=0.01	Quadratic SVM C=1	Quadratic SVM C=0.1	Quadratic SVM C=0.01	RBF SVM C=1	RBF SVM C=0.1	RBF SVM C=0.01	LogitBoost NLC=100 LR=0.1	LogitBoost NLC=100 LR=1	LogitBoost NLC=200 LR=0.1	LogitBoost NLC=200 LR=0.05	LogitBoost NLC=200 LR=1	LogitBoost NLC=500 LR=0.01	GentleBoost NLC=100 LR=0.1	GentleBoost NLC=100 LR=1	GentleBoost NLC=200 LR=0.1	GentleBoost NLC=200 LR=0.05	GentleBoost NLC=200 LR=1	GentleBoost NLC=500 LR=0.01
Cubic SVM C=1	0	-0.0207611	-0.0155595	-0.0014816	-0.014749	-0.00335872	-0.0128261	0.0202874	0.0216371	-0.0297234	-0.038317	-0.0352747	-0.0263168	-0.0414717	-0.0133027	-0.0428662	-0.0428662	-0.0473302	-0.0473302	-0.0473302	-0.0519878
Cubic SVM C=0.1	0.0207611	0	0.0052016	0.0192795	0.00601216	0.0174024	0.00793504	0.0410485	0.0423982	-0.00896224	-0.0175558	-0.0145136	-0.00555568	-0.0207106	0.0074584	-0.0221051	-0.0221051	-0.0265691	-0.0265691	-0.0265691	-0.0312267
Cubic SVM C=0.01	0.0155595	-0.0052016	0	0.0140779	0.00081056	0.0122008	0.00273344	0.0358469	0.0371966	-0.0141638	-0.0227574	-0.0197152	-0.0107573	-0.0259122	0.0022568	-0.0273067	-0.0273067	-0.0317707	-0.0317707	-0.0317707	-0.0364283
Quadratic SVM C=1	0.0014816	-0.0192795	-0.0140779	0	-0.0132674	-0.00187712	-0.0113445	0.021769	0.0231187	-0.0282418	-0.0368354	-0.0337931	-0.0248352	-0.0399901	-0.0118211	-0.0413846	-0.0413846	-0.0458486	-0.0458486	-0.0458486	-0.0505062
Quadratic SVM C=0.1	0.014749	-0.00601216	-0.00081056	0.0132674	0	0.0113902	0.00192288	0.0350363	0.0363861	-0.0149744	-0.023568	-0.0205258	-0.0115678	-0.0267227	0.00144624	-0.0281173	-0.0281173	-0.0325813	-0.0325813	-0.0325813	-0.0372389
Quadratic SVM C=0.01	0.00335872	-0.0174024	-0.0122008	0.00187712	-0.0113902	0	-0.00946736	0.0236461	0.0249958	-0.0263646	-0.0349582	-0.031916	-0.0229581	-0.038113	-0.009944	-0.0395075	-0.0395075	-0.0439715	-0.0439715	-0.0439715	-0.0486291
RBF SVM C=1	0.0128261	-0.00793504	-0.00273344	0.0113445	-0.00192288	0.00946736	0	0.0331134	0.0344632	-0.0168973	-0.0254909	-0.0224486	-0.0134907	-0.0286456	-0.00047664	-0.0300402	-0.0300402	-0.0345042	-0.0345042	-0.0345042	-0.0391618
RBF SVM C=0.1	-0.0202874	-0.0410485	-0.0358469	-0.021769	-0.0350363	-0.0236461	-0.0331134	0	0.00134976	-0.0500107	-0.0586043	-0.0555621	-0.0466042	-0.061759	-0.0335901	-0.0631536	-0.0631536	-0.0676176	-0.0676176	-0.0676176	-0.0722752
RBF SVM C=0.01	-0.0216371	-0.0423982	-0.0371966	-0.0231187	-0.0363861	-0.0249958	-0.0344632	-0.00134976	0	-0.0513605	-0.0599541	-0.0569118	-0.0479539	-0.0631088	-0.0349398	-0.0645034	-0.0645034	-0.0689674	-0.0689674	-0.0689674	-0.073625
LogitBoost NLC=100 LR=0.1	0.0297234	0.00896224	0.0141638	0.0282418	0.0149744	0.0263646	0.0168973	0.0500107	0.0513605	0	-0.0085936	-0.00555136	0.00340656	-0.0117483	0.0164206	-0.0131429	-0.0131429	-0.0176069	-0.0176069	-0.0176069	-0.0222645
LogitBoost NLC=100 LR=1	0.038317	0.0175558	0.0227574	0.0368354	0.023568	0.0349582	0.0254909	0.0586043	0.0599541	0.0085936	0	0.00304224	0.0120002	-0.00315472	0.0250142	-0.00454928	-0.00454928	-0.00901328	-0.00901328	-0.00901328	-0.0136709
LogitBoost NLC=200 LR=0.1	0.0352747	0.0145136	0.0197152	0.0337931	0.0205258	0.031916	0.0224486	0.0555621	0.0569118	0.00555136	-0.00304224	0	0.00895792	-0.00619696	0.021972	-0.00759152	-0.00759152	-0.0120555	-0.0120555	-0.0120555	-0.0167131
LogitBoost NLC=200 LR=0.05	0.0263168	0.00555568	0.0107573	0.0248352	0.0115678	0.0229581	0.0134907	0.0466042	0.0479539	-0.00340656	-0.0120002	-0.00895792	0	-0.0151549	0.0130141	-0.0165494	-0.0165494	-0.0210134	-0.0210134	-0.0210134	-0.025671
LogitBoost NLC=200 LR=1	0.0414717	0.0207106	0.0259122	0.0399901	0.0267227	0.038113	0.0286456	0.061759	0.0631088	0.0117483	0.00315472	0.00619696	0.0151549	0	0.028169	-0.00139456	-0.00139456	-0.00585856	-0.00585856	-0.00585856	-0.0105162
LogitBoost NLC=500 LR=0.01	0.0133027	-0.0074584	-0.0022568	0.0118211	-0.00144624	0.009944	0.00047664	0.0335901	0.0349398	-0.0164206	-0.0250142	-0.021972	-0.0130141	-0.028169	0	-0.0295635	-0.0295635	-0.0340275	-0.0340275	-0.0340275	-0.0386851
GentleBoost NLC=100 LR=0.1	0.0428662	0.0221051	0.0273067	0.0413846	0.0281173	0.0395075	0.0300402	0.0631536	0.0645034	0.0131429	0.00454928	0.00759152	0.0165494	0.00139456	0.0295635	0	0	-0.004464	-0.004464	-0.004464	-0.0091216
GentleBoost NLC=100 LR=1	0.0428662	0.0221051	0.0273067	0.0413846	0.0281173	0.0395075	0.0300402	0.0631536	0.0645034	0.0131429	0.00454928	0.00759152	0.0165494	0.00139456	0.0295635	0	0	-0.004464	-0.004464	-0.004464	-0.0091216
GentleBoost NLC=200 LR=0.1	0.0473302	0.0265691	0.0317707	0.0458486	0.0325813	0.0439715	0.0345042	0.0676176	0.0689674	0.0176069	0.00901328	0.0120555	0.0210134	0.00585856	0.0340275	0.004464	0.004464	0	0	0	-0.0046576
GentleBoost NLC=200 LR=0.05	0.0473302	0.0265691	0.0317707	0.0458486	0.0325813	0.0439715	0.0345042	0.0676176	0.0689674	0.0176069	0.00901328	0.0120555	0.0210134	0.00585856	0.0340275	0.004464	0.004464	0	0	0	-0.0046576
GentleBoost NLC=200 LR=1	0.0473302	0.0265691	0.0317707	0.0458486	0.0325813	0.0439715	0.0345042	0.0676176	0.0689674	0.0176069	0.00901328	0.0120555	0.0210134	0.00585856	0.0340275	0.004464	0.004464	0	0	0	-0.0046576
GentleBoost NLC=500 LR=0.01	0.0519878	0.0312267	0.0364283	0.0505062	0.0372389	0.0486291	0.0391618	0.0722752	0.073625	0.0222645	0.0136709	0.0167131	0.025671	0.0105162	0.0386851	0.0091216	0.0091216	0.0046576	0.0046576	0.0046576	0
