# Supplementary material for: SHAP-Based Identification of Potential Acoustic Biomarkers in Patients with Post-Thyroidectomy Voice Disorder
Source: Diagnostics (Basel). 2025 Aug 18;15(16):2065. doi: 10.3390/diagnostics15162065 (PMC12385800; doi:10.3390/diagnostics15162065)
Supplement: Supplementary file 1 [file diagnostics-15-02065-s001.zip › Supplementary_File_9_AUC_Statistical_Test_Results.xlsx]

## Sheet: P-Values
	Cubic SVM C=1	Cubic SVM C=0.1	Cubic SVM C=0.01	Quadratic SVM C=1	Quadratic SVM C=0.1	Quadratic SVM C=0.01	RBF SVM C=1	RBF SVM C=0.1	RBF SVM C=0.01	LogitBoost NLC=100 LR=0.1	LogitBoost NLC=100 LR=1	LogitBoost NLC=200 LR=0.1	LogitBoost NLC=200 LR=0.05	LogitBoost NLC=200 LR=1	LogitBoost NLC=500 LR=0.01	GentleBoost NLC=100 LR=0.1	GentleBoost NLC=100 LR=1	GentleBoost NLC=200 LR=0.1	GentleBoost NLC=200 LR=0.05	GentleBoost NLC=200 LR=1	GentleBoost NLC=500 LR=0.01
Cubic SVM C=1	1	7.48065e-06	0.00113716	0.889891	0.101033	0.516077	0.117075	0.471683	0.432981	0.000937131	3.16058e-05	0.000234575	0.00153538	8.44927e-06	0.0886767	8.99263e-06	8.99263e-06	7.67792e-07	7.67792e-07	7.67792e-07	1.0143e-07
Cubic SVM C=0.1	7.48065e-06	1	0.177521	0.0239995	0.533337	0.0988779	0.355056	0.00296476	0.00249095	0.232673	0.0329322	0.102581	0.310313	0.0139477	0.592582	0.0148452	0.0148452	0.00270365	0.00270365	0.00270365	0.000623507
Cubic SVM C=0.01	0.00113716	0.177521	1	0.0441518	0.684358	0.157255	0.491354	0.00603593	0.00511785	0.165459	0.0203278	0.0658086	0.226146	0.0086014	0.743661	0.00840563	0.00840563	0.00146367	0.00146367	0.00146367	0.000332573
Quadratic SVM C=1	0.889891	0.0239995	0.0441518	1	0.000793702	0.320156	0.00358362	0.900127	0.841929	0.00124012	4.71258e-05	0.000354111	0.00275305	8.66719e-06	0.11657	1.28017e-05	1.28017e-05	8.89061e-07	8.89061e-07	8.89061e-07	1.51572e-07
Quadratic SVM C=0.1	0.101033	0.533337	0.684358	0.000793702	1	0.000236217	0.655905	0.051227	0.0411677	0.0734456	0.00601124	0.0255019	0.118725	0.00168238	0.936533	0.00215769	0.00215769	0.000278628	0.000278628	0.000278628	5.52801e-05
Quadratic SVM C=0.01	0.516077	0.0988779	0.157255	0.320156	0.000236217	1	0.119898	0.170491	0.150936	0.00556627	0.000202946	0.00157595	0.0118266	4.54661e-05	0.289874	7.20849e-05	7.20849e-05	5.55186e-06	5.55186e-06	5.55186e-06	7.63347e-07
RBF SVM C=1	0.117075	0.355056	0.491354	0.00358362	0.655905	0.119898	1	0.0476482	0.0409433	0.0496806	0.00368119	0.0182129	0.0823796	0.00103259	0.778471	0.00125434	0.00125434	0.000150724	0.000150724	0.000150724	3.26956e-05
RBF SVM C=0.1	0.471683	0.00296476	0.00603593	0.900127	0.051227	0.170491	0.0476482	1	0.00501942	7.36861e-05	6.43987e-07	1.03255e-05	0.000166226	1.06949e-07	0.0191166	1.60334e-07	1.60334e-07	5.76542e-09	5.76542e-09	5.76542e-09	6.92016e-10
RBF SVM C=0.01	0.432981	0.00249095	0.00511785	0.841929	0.0411677	0.150936	0.0409433	0.00501942	1	5.83375e-05	4.93632e-07	8.1378e-06	0.000132568	8.13281e-08	0.0162418	1.21211e-07	1.21211e-07	4.23986e-09	4.23986e-09	4.23986e-09	5.07265e-10
LogitBoost NLC=100 LR=0.1	0.000937131	0.232673	0.165459	0.00124012	0.0734456	0.00556627	0.0496806	7.36861e-05	5.83375e-05	1	0.00385132	0.00791115	0.189611	4.17436e-05	1.94886e-11	0.00126593	0.00126593	4.97643e-06	4.97643e-06	4.97643e-06	2.14677e-09
LogitBoost NLC=100 LR=1	3.16058e-05	0.0329322	0.0203278	4.71258e-05	0.00601124	0.000202946	0.00368119	6.43987e-07	4.93632e-07	0.00385132	1	0.16437	0.00233164	0.0390805	1.90245e-09	0.238891	0.238891	0.00147008	0.00147008	0.00147008	1.07135e-07
LogitBoost NLC=200 LR=0.1	0.000234575	0.102581	0.0658086	0.000354111	0.0255019	0.00157595	0.0182129	1.03255e-05	8.1378e-06	0.00791115	0.16437	1	0.00201678	0.00798602	3.9639e-10	0.0520322	0.0520322	0.000649864	0.000649864	0.000649864	1.12663e-06
LogitBoost NLC=200 LR=0.05	0.00153538	0.310313	0.226146	0.00275305	0.118725	0.0118266	0.0823796	0.000166226	0.000132568	0.189611	0.00233164	0.00201678	1	3.48322e-05	4.14062e-10	0.000609424	0.000609424	5.18712e-06	5.18712e-06	5.18712e-06	7.22697e-09
LogitBoost NLC=200 LR=1	8.44927e-06	0.0139477	0.0086014	8.66719e-06	0.00168238	4.54661e-05	0.00103259	1.06949e-07	8.13281e-08	4.17436e-05	0.0390805	0.00798602	3.48322e-05	1	1.23725e-11	0.923157	0.923157	0.0644028	0.0644028	0.0644028	3.15843e-05
LogitBoost NLC=500 LR=0.01	0.0886767	0.592582	0.743661	0.11657	0.936533	0.289874	0.778471	0.0191166	0.0162418	1.94886e-11	1.90245e-09	3.9639e-10	4.14062e-10	1.23725e-11	1	5.72803e-11	5.72803e-11	9.55631e-14	9.55631e-14	9.55631e-14	1.03189e-16
GentleBoost NLC=100 LR=0.1	8.99263e-06	0.0148452	0.00840563	1.28017e-05	0.00215769	7.20849e-05	0.00125434	1.60334e-07	1.21211e-07	0.00126593	0.238891	0.0520322	0.000609424	0.923157	5.72803e-11	1	1	0.0043303	0.0043303	0.0043303	1.60696e-05
GentleBoost NLC=100 LR=1	8.99263e-06	0.0148452	0.00840563	1.28017e-05	0.00215769	7.20849e-05	0.00125434	1.60334e-07	1.21211e-07	0.00126593	0.238891	0.0520322	0.000609424	0.923157	5.72803e-11	1	1	0.0043303	0.0043303	0.0043303	1.60696e-05
GentleBoost NLC=200 LR=0.1	7.67792e-07	0.00270365	0.00146367	8.89061e-07	0.000278628	5.55186e-06	0.000150724	5.76542e-09	4.23986e-09	4.97643e-06	0.00147008	0.000649864	5.18712e-06	0.0644028	9.55631e-14	0.0043303	0.0043303	1	1	1	0.00573695
GentleBoost NLC=200 LR=0.05	7.67792e-07	0.00270365	0.00146367	8.89061e-07	0.000278628	5.55186e-06	0.000150724	5.76542e-09	4.23986e-09	4.97643e-06	0.00147008	0.000649864	5.18712e-06	0.0644028	9.55631e-14	0.0043303	0.0043303	1	1	1	0.00573695
GentleBoost NLC=200 LR=1	7.67792e-07	0.00270365	0.00146367	8.89061e-07	0.000278628	5.55186e-06	0.000150724	5.76542e-09	4.23986e-09	4.97643e-06	0.00147008	0.000649864	5.18712e-06	0.0644028	9.55631e-14	0.0043303	0.0043303	1	1	1	0.00573695
GentleBoost NLC=500 LR=0.01	1.0143e-07	0.000623507	0.000332573	1.51572e-07	5.52801e-05	7.63347e-07	3.26956e-05	6.92016e-10	5.07265e-10	2.14677e-09	1.07135e-07	1.12663e-06	7.22697e-09	3.15843e-05	1.03189e-16	1.60696e-05	1.60696e-05	0.00573695	0.00573695	0.00573695	1

## Sheet: AUC Differences
	Cubic SVM C=1	Cubic SVM C=0.1	Cubic SVM C=0.01	Quadratic SVM C=1	Quadratic SVM C=0.1	Quadratic SVM C=0.01	RBF SVM C=1	RBF SVM C=0.1	RBF SVM C=0.01	LogitBoost NLC=100 LR=0.1	LogitBoost NLC=100 LR=1	LogitBoost NLC=200 LR=0.1	LogitBoost NLC=200 LR=0.05	LogitBoost NLC=200 LR=1	LogitBoost NLC=500 LR=0.01	GentleBoost NLC=100 LR=0.1	GentleBoost NLC=100 LR=1	GentleBoost NLC=200 LR=0.1	GentleBoost NLC=200 LR=0.05	GentleBoost NLC=200 LR=1	GentleBoost NLC=500 LR=0.01
Cubic SVM C=1	0	-0.02128	-0.01936	-0.001248	-0.0156	-0.006128	-0.013664	0.006672	0.007296	-0.032384	-0.041312	-0.037136	-0.030592	-0.044592	-0.016368	-0.044336	-0.044336	-0.049312	-0.049312	-0.049312	-0.05288
Cubic SVM C=0.1	0.02128	0	0.00192	0.020032	0.00568	0.015152	0.007616	0.027952	0.028576	-0.011104	-0.020032	-0.015856	-0.009312	-0.023312	0.004912	-0.023056	-0.023056	-0.028032	-0.028032	-0.028032	-0.0316
Cubic SVM C=0.01	0.01936	-0.00192	0	0.018112	0.00376	0.013232	0.005696	0.026032	0.026656	-0.013024	-0.021952	-0.017776	-0.011232	-0.025232	0.002992	-0.024976	-0.024976	-0.029952	-0.029952	-0.029952	-0.03352
Quadratic SVM C=1	0.001248	-0.020032	-0.018112	0	-0.014352	-0.00488	-0.012416	0.00792	0.008544	-0.031136	-0.040064	-0.035888	-0.029344	-0.043344	-0.01512	-0.043088	-0.043088	-0.048064	-0.048064	-0.048064	-0.051632
Quadratic SVM C=0.1	0.0156	-0.00568	-0.00376	0.014352	0	0.009472	0.001936	0.022272	0.022896	-0.016784	-0.025712	-0.021536	-0.014992	-0.028992	-0.000768	-0.028736	-0.028736	-0.033712	-0.033712	-0.033712	-0.03728
Quadratic SVM C=0.01	0.006128	-0.015152	-0.013232	0.00488	-0.009472	0	-0.007536	0.0128	0.013424	-0.026256	-0.035184	-0.031008	-0.024464	-0.038464	-0.01024	-0.038208	-0.038208	-0.043184	-0.043184	-0.043184	-0.046752
RBF SVM C=1	0.013664	-0.007616	-0.005696	0.012416	-0.001936	0.007536	0	0.020336	0.02096	-0.01872	-0.027648	-0.023472	-0.016928	-0.030928	-0.002704	-0.030672	-0.030672	-0.035648	-0.035648	-0.035648	-0.039216
RBF SVM C=0.1	-0.006672	-0.027952	-0.026032	-0.00792	-0.022272	-0.0128	-0.020336	0	0.000624	-0.039056	-0.047984	-0.043808	-0.037264	-0.051264	-0.02304	-0.051008	-0.051008	-0.055984	-0.055984	-0.055984	-0.059552
RBF SVM C=0.01	-0.007296	-0.028576	-0.026656	-0.008544	-0.022896	-0.013424	-0.02096	-0.000624	0	-0.03968	-0.048608	-0.044432	-0.037888	-0.051888	-0.023664	-0.051632	-0.051632	-0.056608	-0.056608	-0.056608	-0.060176
LogitBoost NLC=100 LR=0.1	0.032384	0.011104	0.013024	0.031136	0.016784	0.026256	0.01872	0.039056	0.03968	0	-0.008928	-0.004752	0.001792	-0.012208	0.016016	-0.011952	-0.011952	-0.016928	-0.016928	-0.016928	-0.020496
LogitBoost NLC=100 LR=1	0.041312	0.020032	0.021952	0.040064	0.025712	0.035184	0.027648	0.047984	0.048608	0.008928	0	0.004176	0.01072	-0.00328	0.024944	-0.003024	-0.003024	-0.008	-0.008	-0.008	-0.011568
LogitBoost NLC=200 LR=0.1	0.037136	0.015856	0.017776	0.035888	0.021536	0.031008	0.023472	0.043808	0.044432	0.004752	-0.004176	0	0.006544	-0.007456	0.020768	-0.0072	-0.0072	-0.012176	-0.012176	-0.012176	-0.015744
LogitBoost NLC=200 LR=0.05	0.030592	0.009312	0.011232	0.029344	0.014992	0.024464	0.016928	0.037264	0.037888	-0.001792	-0.01072	-0.006544	0	-0.014	0.014224	-0.013744	-0.013744	-0.01872	-0.01872	-0.01872	-0.022288
LogitBoost NLC=200 LR=1	0.044592	0.023312	0.025232	0.043344	0.028992	0.038464	0.030928	0.051264	0.051888	0.012208	0.00328	0.007456	0.014	0	0.028224	0.000256	0.000256	-0.00472	-0.00472	-0.00472	-0.008288
LogitBoost NLC=500 LR=0.01	0.016368	-0.004912	-0.002992	0.01512	0.000768	0.01024	0.002704	0.02304	0.023664	-0.016016	-0.024944	-0.020768	-0.014224	-0.028224	0	-0.027968	-0.027968	-0.032944	-0.032944	-0.032944	-0.036512
GentleBoost NLC=100 LR=0.1	0.044336	0.023056	0.024976	0.043088	0.028736	0.038208	0.030672	0.051008	0.051632	0.011952	0.003024	0.0072	0.013744	-0.000256	0.027968	0	0	-0.004976	-0.004976	-0.004976	-0.008544
GentleBoost NLC=100 LR=1	0.044336	0.023056	0.024976	0.043088	0.028736	0.038208	0.030672	0.051008	0.051632	0.011952	0.003024	0.0072	0.013744	-0.000256	0.027968	0	0	-0.004976	-0.004976	-0.004976	-0.008544
GentleBoost NLC=200 LR=0.1	0.049312	0.028032	0.029952	0.048064	0.033712	0.043184	0.035648	0.055984	0.056608	0.016928	0.008	0.012176	0.01872	0.00472	0.032944	0.004976	0.004976	0	0	0	-0.003568
GentleBoost NLC=200 LR=0.05	0.049312	0.028032	0.029952	0.048064	0.033712	0.043184	0.035648	0.055984	0.056608	0.016928	0.008	0.012176	0.01872	0.00472	0.032944	0.004976	0.004976	0	0	0	-0.003568
GentleBoost NLC=200 LR=1	0.049312	0.028032	0.029952	0.048064	0.033712	0.043184	0.035648	0.055984	0.056608	0.016928	0.008	0.012176	0.01872	0.00472	0.032944	0.004976	0.004976	0	0	0	-0.003568
GentleBoost NLC=500 LR=0.01	0.05288	0.0316	0.03352	0.051632	0.03728	0.046752	0.039216	0.059552	0.060176	0.020496	0.011568	0.015744	0.022288	0.008288	0.036512	0.008544	0.008544	0.003568	0.003568	0.003568	0

## Sheet: Test Types
	Cubic SVM C=1	Cubic SVM C=0.1	Cubic SVM C=0.01	Quadratic SVM C=1	Quadratic SVM C=0.1	Quadratic SVM C=0.01	RBF SVM C=1	RBF SVM C=0.1	RBF SVM C=0.01	LogitBoost NLC=100 LR=0.1	LogitBoost NLC=100 LR=1	LogitBoost NLC=200 LR=0.1	LogitBoost NLC=200 LR=0.05	LogitBoost NLC=200 LR=1	LogitBoost NLC=500 LR=0.01	GentleBoost NLC=100 LR=0.1	GentleBoost NLC=100 LR=1	GentleBoost NLC=200 LR=0.1	GentleBoost NLC=200 LR=0.05	GentleBoost NLC=200 LR=1	GentleBoost NLC=500 LR=0.01
Cubic SVM C=1	self	paired_t	paired_t	paired_t	paired_t	paired_t	paired_t	paired_t	paired_t	paired_t	paired_t	paired_t	paired_t	paired_t	paired_t	paired_t	paired_t	paired_t	paired_t	paired_t	paired_t
Cubic SVM C=0.1	paired_t	self	wilcoxon	paired_t	paired_t	paired_t	paired_t	paired_t	paired_t	paired_t	paired_t	paired_t	paired_t	paired_t	paired_t	paired_t	paired_t	paired_t	paired_t	paired_t	paired_t
Cubic SVM C=0.01	paired_t	wilcoxon	self	paired_t	paired_t	paired_t	paired_t	paired_t	paired_t	paired_t	paired_t	paired_t	paired_t	paired_t	paired_t	paired_t	paired_t	paired_t	paired_t	paired_t	paired_t
Quadratic SVM C=1	paired_t	paired_t	paired_t	self	paired_t	paired_t	paired_t	wilcoxon	wilcoxon	paired_t	paired_t	paired_t	paired_t	paired_t	paired_t	paired_t	paired_t	paired_t	paired_t	paired_t	paired_t
Quadratic SVM C=0.1	paired_t	paired_t	paired_t	paired_t	self	paired_t	paired_t	wilcoxon	wilcoxon	paired_t	paired_t	paired_t	paired_t	paired_t	paired_t	paired_t	paired_t	paired_t	paired_t	paired_t	paired_t
Quadratic SVM C=0.01	paired_t	paired_t	paired_t	paired_t	paired_t	self	paired_t	paired_t	paired_t	paired_t	paired_t	paired_t	paired_t	paired_t	paired_t	paired_t	paired_t	paired_t	paired_t	paired_t	paired_t
RBF SVM C=1	paired_t	paired_t	paired_t	paired_t	paired_t	paired_t	self	wilcoxon	wilcoxon	paired_t	paired_t	paired_t	paired_t	paired_t	paired_t	paired_t	paired_t	paired_t	paired_t	paired_t	paired_t
RBF SVM C=0.1	paired_t	paired_t	paired_t	wilcoxon	wilcoxon	paired_t	wilcoxon	self	wilcoxon	paired_t	paired_t	paired_t	paired_t	paired_t	paired_t	paired_t	paired_t	paired_t	paired_t	paired_t	paired_t
RBF SVM C=0.01	paired_t	paired_t	paired_t	wilcoxon	wilcoxon	paired_t	wilcoxon	wilcoxon	self	paired_t	paired_t	paired_t	paired_t	paired_t	paired_t	paired_t	paired_t	paired_t	paired_t	paired_t	paired_t
LogitBoost NLC=100 LR=0.1	paired_t	paired_t	paired_t	paired_t	paired_t	paired_t	paired_t	paired_t	paired_t	self	wilcoxon	paired_t	paired_t	paired_t	paired_t	paired_t	paired_t	paired_t	paired_t	paired_t	paired_t
LogitBoost NLC=100 LR=1	paired_t	paired_t	paired_t	paired_t	paired_t	paired_t	paired_t	paired_t	paired_t	wilcoxon	self	paired_t	paired_t	paired_t	paired_t	paired_t	paired_t	paired_t	paired_t	paired_t	paired_t
LogitBoost NLC=200 LR=0.1	paired_t	paired_t	paired_t	paired_t	paired_t	paired_t	paired_t	paired_t	paired_t	paired_t	paired_t	self	paired_t	paired_t	paired_t	paired_t	paired_t	paired_t	paired_t	paired_t	paired_t
LogitBoost NLC=200 LR=0.05	paired_t	paired_t	paired_t	paired_t	paired_t	paired_t	paired_t	paired_t	paired_t	paired_t	paired_t	paired_t	self	paired_t	paired_t	paired_t	paired_t	paired_t	paired_t	paired_t	paired_t
LogitBoost NLC=200 LR=1	paired_t	paired_t	paired_t	paired_t	paired_t	paired_t	paired_t	paired_t	paired_t	paired_t	paired_t	paired_t	paired_t	self	paired_t	paired_t	paired_t	paired_t	paired_t	paired_t	paired_t
LogitBoost NLC=500 LR=0.01	paired_t	paired_t	paired_t	paired_t	paired_t	paired_t	paired_t	paired_t	paired_t	paired_t	paired_t	paired_t	paired_t	paired_t	self	paired_t	paired_t	paired_t	paired_t	paired_t	paired_t
GentleBoost NLC=100 LR=0.1	paired_t	paired_t	paired_t	paired_t	paired_t	paired_t	paired_t	paired_t	paired_t	paired_t	paired_t	paired_t	paired_t	paired_t	paired_t	self	all_zero	paired_t	paired_t	paired_t	paired_t
GentleBoost NLC=100 LR=1	paired_t	paired_t	paired_t	paired_t	paired_t	paired_t	paired_t	paired_t	paired_t	paired_t	paired_t	paired_t	paired_t	paired_t	paired_t	all_zero	self	paired_t	paired_t	paired_t	paired_t
GentleBoost NLC=200 LR=0.1	paired_t	paired_t	paired_t	paired_t	paired_t	paired_t	paired_t	paired_t	paired_t	paired_t	paired_t	paired_t	paired_t	paired_t	paired_t	paired_t	paired_t	self	all_zero	all_zero	paired_t
GentleBoost NLC=200 LR=0.05	paired_t	paired_t	paired_t	paired_t	paired_t	paired_t	paired_t	paired_t	paired_t	paired_t	paired_t	paired_t	paired_t	paired_t	paired_t	paired_t	paired_t	all_zero	self	all_zero	paired_t
GentleBoost NLC=200 LR=1	paired_t	paired_t	paired_t	paired_t	paired_t	paired_t	paired_t	paired_t	paired_t	paired_t	paired_t	paired_t	paired_t	paired_t	paired_t	paired_t	paired_t	all_zero	all_zero	self	paired_t
GentleBoost NLC=500 LR=0.01	paired_t	paired_t	paired_t	paired_t	paired_t	paired_t	paired_t	paired_t	paired_t	paired_t	paired_t	paired_t	paired_t	paired_t	paired_t	paired_t	paired_t	paired_t	paired_t	paired_t	self
